# Supplementary material for: Mindfulness in primary care healthcare and teaching professionals and its relationship with stress at work: a multicentric cross-sectional study
Source: BMC Fam Pract. 2021 Feb 2;22:29. doi: 10.1186/s12875-021-01375-2 (PMC7856795; doi:10.1186/s12875-021-01375-2)
Supplement: Supplementary file 1 — Additional file 1. [file 12875_2021_1375_MOESM1_ESM.xls]

## Sheet: mindfulnessUDE
Marcatemporal	Lugardetrabajoactualmente	Tipodecontrato	Tipodeprofesional	Profesional	Tiempoquellevatrabajando	tiempo	Sexo	Edad	¿ConoceloqueeselMindfulnessoAtenciónplena	¿HarecibidoformaciónenMindfulness	¿PracticaelMindfulness	Practica	Enunaescalade0ningunoal10máximo¿quegradodeestrés	@1.Cuandoandonotolassensacionesdemicuerpoenmovimiento	@2.Semedabienencontrarlaspalabrasadecuadasparadescribir	@3.Mecriticoporteneremocionesirracionalesoinadecuadas	@4.Percibomissentimientosyemocionessinnecesidaddereaccio	@5.Mientrasestoyhaciendoalgomimentedivagaymedistraigo	@6.Cuandomedoyunaduchaounbañomemantengoalertaalass	@7.Puedoexpresarfácilmenteconpalabrasmiscreenciasopinion	@8.Nopongoatenciónenloqueestoyhaciendoporqueestoysoñan	@9.Puedoobservarmissentimientossinperdermeenellos	@10.Medigoquenodeberíasentirmedelamaneraenquemesient	@11.Medoycuentadecómolosalimentosylasbebidasafectanmi	@12.Esdifícilparamíencontrarlaspalabrasquedescribanloq	@13.Medistraigofácilmente	@14.Creoquealgunosdemispensamientosnosonnormalesoques	@15.Prestoatenciónalassensacionescomosentirelvientoen	@16.Meresultadifícilpensarenlaspalabrasadecuadasparaexp	@17.Puedohacerjuiciossobresimispensamientossonbuenosom	@18.Meresultadifícilmantenermeconcentradoenloqueestáocu	@19.Cuandotengopensamientosangustiososoimágenesdolorosas	@20.Prestoatenciónalossonidoscomoeltictacdelosreloje	@21.Ensituacionesdifícilespuedohacerunapausasinreaccio	@22Cuandotengounasensaciónenmicuerpomeresultadifícild	@23.Parecequevoyconel“pilotoautomáticopuestosinmucha	@24.Cuandotengopensamientosangustiososoimágenesdolorosas	@25.Medigoquenodeberíaestarpensandodelaformaenquelo	@26.Medoycuentadelosoloresyaromasdelascosas	@27.Inclusocuandomesientoenormementemolestopuedoencontra	@28.Melanzoarealizaractividadessinestarrealmenteatentoa	@29.Cuandotengopensamientosangustiososoimágenesdolorosas	@30.Piensoquealgunasdemisemocionessonmalasoinadecuadas	@31Medoycuentadeloselementosvisualesenelarteolanatur	@32.Mitendencianaturalesatrasladarmisexperienciasenpala	@33.Cuandotengopensamientosangustiososoimágenesdolorosas	@34.Realizolostrabajosotareasdeformaautomáticasinserco	@35.Cuandotengopensamientosangustiososoimágenesdolorosas	@36.Prestoatenciónacómomisemocionesafectanamispensamien
2018-02-12 23:54:48	Centro de salud	Laboral fijo	Tutor	1	De 26 a 30 años	8	2	58	1	1	2	3	7	3	5	5	5	4	4	5	4	4	5	4	5	4	5	4	5	5	4	4	4	4	4	1	4	5	4	4	4	4	5	4	4	4	4	5	4
2016-08-10 11:06:39	Otro	Laboral fijo	Coordinador de área	1	Más de 30 años	9	1	63	2	2	4	1	8	3	4	2	4	4	3	3	4	3	3	3	4	4	4	2	4	3	4	3	2	4	4	2	4	4	3	2	4	2	4	2	3	3	4	3	3
2017-01-13 20:03:58	Centro de salud	Laboral fijo	Coordinador de área	1	Más de 30 años	9	1	61	1	2	4	1	7	3	5	5	4	2	2	5	3	4	3	4	4	2	4	4	4	3	3	5	4	4	4	3	4	4	3	3	4	5	5	4	3	3	3	4	5
2016-04-19 19:46:02	Centro de salud		Enfermera	2	Más de 30 años	9	1	53	2	2	4	1	8	1	1	2	4	3	3	3	4	3	4	1	3	3	4	2	3	4	4	3	2	3	3	4	3	3	5	2	3	3	3	2	2	3	3	4	2
2016-07-19 19:17:33	Centro de salud	Laboral fijo	Tutor	1	Más de 30 años	9	1	60	2	2	4	1	6	2	4	2	4	3	3	4	3	4	2	4	4	2	3	3	4	2	3	4	4	4	3	3	4	3	4	2	3	4	3	4	3	2	3	4	4
2016-08-09 14:06:59	Centro de salud	Laboral fijo	Tutor	1	Más de 30 años	9	1	61	1	1	4	1	7	3	3	5	4	4	4	4	5	2	3	2	5	4	4	3	4	4	4	5	4	4	4	2	3	4	4	3	4	3	4	4	3	3	4	1	4
2016-09-19 21:22:10	Centro de salud	Laboral fijo	Tutor	1	Más de 30 años	9	1	61	1	1	4	1	4	3	3	4	4	4	4	3	4	4	4	3	3	4	4	4	3	4	4	5	3	4	3	2	2	4	4	3	4	3	4	4	3	4	4	4	3
2016-09-19 22:00:49	Centro de salud	Laboral fijo	Tutor	1	Más de 30 años	9	1	57	1	1	4	1	2	1	4	4	4	2	1	4	3	3	4	1	4	2	5	1	4	3	2	3	3	3	4	4	3	3	2	2	3	3	4	2	3	2	2	4	3
2016-10-03 18:10:50	Centro de salud	Laboral fijo	Tutor	1	Más de 30 años	9	1	56	2	2	4	1	7	1	3	3	2	3	4	4	3	2	4	1	4	3	5	2	4	1	5	1	2	1	4	1	1	4	1	3	3	1	5	2	2	4	5	5	2
2016-10-11 12:11:41	Centro de salud	Laboral fijo	Tutor	1	Más de 30 años	9	1	61	2	2	4	1	8	1	4	3	4	3	4	4	4	3	3	5	4	4	5	4	5	1	4	4	4	4	4	3	4	2	4	2	4	3	4	4	3	4	5	2	4
2016-10-20 16:01:55	Centro de salud	Laboral fijo	Tutor	1	Más de 30 años	9	1	60	2	2	4	1	7	4	3	3	4	3	3	4	3	4	2	3	3	2	3	3	3	2	3	3	4	4	4	3	2	3	3	2	3	3	3	4	4	3	3	2	4
2016-10-20 17:33:36	Centro de salud	funcionario	Tutor	1	Más de 30 años	9	1	58	2	2	4	1	8	1	4	3	3	4	2	4	4	4	3	4	4	4	5	4	4	2	4	4	1	3	4	1	4	4	4	2	4	3	4	4	4	4	5	2	3
2016-11-22 11:10:21	Centro de salud	Laboral fijo	Tutor	1	Más de 30 años	9	1	50	2	2	4	1	7	2	3	5	3	4	1	4	4	3	4	1	4	4	3	1	4	2	4	3	3	3	4	3	3	4	4	2	4	2	4	3	2	3	4	4	2
2017-01-01 18:55:32	Centro de salud	Estatutario	Tutor	1	Más de 30 años	9	1	62	1	2	4	1	9	1	4	4	4	3	4	4	3	4	4	3	4	3	4	3	4	2	3	4	3	3	4	2	3	4	4	2	4	3	4	5	4	3	4	4	4
2017-01-18 13:51:27	Centro de salud	Laboral fijo	Tutor	1	Más de 30 años	9	1	61	1	2	4	1	7	2	3	3	2	4	2	2	5	5	3	2	3	5	4	3	3	1	5	5	3	3	3	1	5	4	3	3	5	5	4	3	5	4	5	4	4
2017-01-18 19:20:28	Centro de salud	estaturario fijo	Tutor	1	Más de 30 años	9	1	56	2	2	4	1	7	2	4	3	4	4	2	5	4	3	3	2	5	4	4	4	4	1	4	3	3	3	4	2	2	3	3	3	4	3	3	3	4	3	4	4	5
2017-06-19 18:39:30	Centro de salud	Laboral fijo	Tutor	1	Más de 30 años	9	1	57	1	2	4	1	7	3	4	3	3	4	1	5	4	3	3	1	5	4	5	3	4	2	4	3	3	3	4	2	2	3	3	2	4	2	3	2	3	3	4	3	4
2016-07-19 12:23:57	Centro de salud	Laboral eventual/interino	Tutor	1	Más de 30 años	9	1	59	1	1	3	2	8	4	4	2	2	5	4	5	5	4	2	5	5	5	5	5	5	1	5	5	5	4	5	3	5	4	5	1	5	1	5	5	5	5	5	5	5
2016-08-04 14:23:32	Centro de salud	Laboral fijo	Tutor	1	Más de 30 años	9	1	57	1	1	3	2	6	2	3	3	3	2	2	3	3	3	4	2	4	3	5	3	4	3	4	4	4	4	4	3	4	4	4	2	4	4	4	4	2	3	4	2	3
2016-08-05 14:06:49	Centro de salud	Laboral fijo	Tutor	1	Más de 30 años	9	1	57	1	1	3	2	4	4	3	1	3	4	4	3	4	4	2	3	3	4	4	4	3	3	3	3	4	3	3	3	3	3	4	3	4	2	3	4	4	3	4	5	4
2016-07-19 13:17:32	Centro de salud	Laboral fijo	Tutor	1	Más de 30 años	9	1	58	1	1	2	3	9	5	5	2	4	3	5	3	4	2	3	4	4	3	4	5	4	3	4	4	4	4	4	2	3	3	4	2	4	3	4	4	4	4	4	3	2
2016-08-03 17:46:23	Centro de salud	Laboral fijo	Tutor	1	Más de 30 años	9	1	60	1	2	2	3	6	3	4	2	3	5	3	3	5	3	4	2	4	4	4	4	4	2	4	4	3	4	4	2	4	2	4	2	4	3	4	4	4	4	4	4	4
2016-07-19 18:39:39	Centro de salud	Estatutario	Colaborador docente	1	Más de 30 años	9	2	59	2	2	4	1	6	3	4	4	3	4	4	4	4	3	3	3	4	4	5	4	4	2	4	4	4	4	4	2	4	3	4	2	4	3	5	4	3	3	4	5	4
2016-12-23 12:04:35	Hospital	Laboral fijo	Colaborador docente	1	Más de 30 años	9	2	62	2	2	4	1	5	3	3	5	3	3	4	4	4	4	4	4	4	4	4	4	4	2	4	3	4	4	4	2	3	3	5	3	3	3	4	5	3	3	4	4	4
2018-02-07 18:21:56	Centro de salud	Laboral fijo	EIR de Enfermería	3	Más de 30 años	9	2	57	1	2	4	1	7	1	3	3	2	3	3	3	4	3	3	2	3	3	4	3	3	2	4	3	2	3	4	2	2	3	3	3	4	2	3	3	3	2	4	4	3
2016-04-18 19:13:21	Centro de salud		Enfermera	2	Más de 30 años	9	2	40	2	2	4	1	7	3	4	2	4	3	3	4	3	3	3	1	3	4	4	3	3	4	4	3	3	2	3	3	3	3	3	3	4	1	4	4	3	2	4	4	4
2016-04-18 20:15:50	Centro de salud		Enfermera	2	Más de 30 años	9	2	40	2	2	4	1	9	3	4	4	2	3	3	4	4	4	3	3	4	4	4	3	4	3	4	4	4	4	4	3	4	3	4	4	4	3	4	4	3	3	4	4	3
2016-04-18 20:18:05	Centro de salud		Enfermera	2	Más de 30 años	9	2	40	1	1	4	1	6	5	4	5	2	5	2	4	5	1	5	1	5	5	5	3	5	5	5	2	2	2	5	1	4	5	4	5	5	1	5	3	3	3	5	4	2
2016-04-20 18:09:55	Centro de salud		Enfermera	2	Más de 30 años	9	2	58	2	2	4	1	10	2	3	3	3	3	1	3	5	5	2	1	4	4	5	3	4	3	4	5	5	3	4	4	5	5	4	3	4	2	5	5	4	4	5	5	2
2016-05-07 21:41:24	Centro de salud		Enfermera	2	Más de 30 años	9	2	40	2	2	4	1	9	2	4	3	3	4	4	4	4	3	2	3	3	4	4	4	3	2	4	3	3	3	3	3	3	3	4	3	4	2	4	4	4	3	5	4	4
2016-05-10 20:30:01	Centro de salud		Enfermera	2	Más de 30 años	9	2	60	1	2	3	2	8	3	4	3	3	3	2	2	3	3	2	3	3	3	3	4	3	3	4	4	4	3	3	3	3	3	4	3	4	2	3	4	2	3	4	4	3
2016-04-19 19:24:01	Centro de salud		Enfermera	2	Más de 30 años	9	2	57	1	2	1	4	4	1	5	3	2	4	5	5	5	5	3	4	5	4	4	5	5	1	5	5	4	4	5	2	4	3	4	5	5	4	4	4	4	5	4	4	4
2016-05-10 20:32:03	Centro de salud		Enfermera	2	Más de 30 años	9	2	57	1	2	1	4	4	4	5	3	4	3	4	5	3	4	3	4	5	3	3	5	4	1	3	4	4	4	5	3	5	3	5	5	4	4	4	5	5	4	4	4	5
2018-02-07 10:27:27	Centro de salud	Laboral fijo	Tutor	1	Más de 30 años	9	2	62	1	2	4	1	5	1	4	3	5	2	1	5	3	3	2	1	4	2	3	2	5	2	3	3	3	5	4	1	3	3	3	4	2	3	5	3	3	3	5	5	5
2018-02-12 12:42:24	Centro de salud	Laboral fijo	Tutor	1	Más de 30 años	9	2	59	2	2	4	1	7	1	3	4	3	3	2	4	5	2	4	3	4	4	5	2	4	5	5	3	2	2	4	1	1	5	3	3	5	3	5	3	3	2	4	5	2
2016-07-19 16:37:11	Centro de salud	Estatutario	Tutor	1	Más de 30 años	9	2	56	2	2	4	1	1	3	4	3	1	5	2	2	5	3	5	1	5	4	5	1	5	2	1	5	4	4	4	3	4	5	3	2	5	2	5	5	3	4	5	4	3
2016-07-19 21:53:05	Centro de salud	Laboral fijo	Tutor	1	Más de 30 años	9	2	60	1	1	4	1	9	3	4	3	3	3	2	4	4	5	2	2	3	4	4	4	4	2	4	2	4	2	4	2	3	4	4	3	4	2	4	4	4	2	4	4	3
2016-08-04 13:48:50	Centro de salud	Laboral fijo	Tutor	1	Más de 30 años	9	2	58	1	1	4	1	3	1	4	2	3	4	3	4	4	3	3	3	3	4	4	3	3	3	4	2	3	3	4	2	3	3	3	3	4	2	3	3	3	4	4	5	3
2016-08-08 11:17:54	Centro de salud	Laboral fijo	Tutor	1	Más de 30 años	9	2	59	1	1	4	1	1	1	4	3	2	3	2	3	3	3	4	3	3	3	5	3	3	2	4	4	2	4	4	3	3	4	4	3	4	3	5	3	2	2	5	4	3
2017-06-19 17:10:52	Centro de salud	Estatutario	Tutor	1	Más de 30 años	9	2	56	2	2	4	1	8	1	3	4	3	3	3	4	4	3	3	2	4	3	4	2	4	3	3	4	4	2	3	2	3	3	3	2	4	2	4	5	4	3	4	4	2
2018-02-11 18:39:05	Centro de salud	Laboral fijo	Tutor	1	Más de 30 años	9	2	61	1	1	3	2	6	3	5	3	4	3	3	4	3	3	3	3	4	3	4	4	4	2	3	3	5	4	4	2	3	3	4	4	4	3	4	4	4	3	4	3	4
2016-09-19 20:21:58	Centro de salud	Laboral fijo	Tutor	1	Más de 30 años	9	2	59	1	1	3	2	6	2	3	3	2	2	2	3	3	2	3	3	3	3	4	3	3	4	3	3	3	4	3	3	3	3	3	3	3	3	4	3	2	3	3	4	3
2016-07-20 07:20:35	Centro de salud	Funcionaria	Tutor	1	Más de 30 años	9	2	58	1	1	2	3	6	3	3	4	3	3	3	4	3	3	4	4	4	4	5	4	4	3	3	4	4	4	4	2	4	4	4	3	4	4	4	5	3	3	5	4	4
2016-07-21 16:47:27	Centro de salud	Laboral fijo	Tutor	1	Más de 30 años	9	2	60	1	1	2	3	7	5	4	3	4	2	4	4	3	4	4	4	4	2	4	4	4	3	3	3	4	2	4	3	2	4	4	2	3	2	4	4	4	3	3	5	4
2016-08-04 16:54:52	Centro de salud	Laboral fijo	Tutor	1	Más de 30 años	9	2	60	1	1	2	3	6	3	4	3	3	2	3	4	4	1	4	3	4	3	4	4	4	2	3	4	4	3	4	3	4	3	4	2	3	3	4	4	4	4	3	4	4
2016-10-12 11:21:12	Centro de salud	Laboral fijo	Tutor	1	Más de 30 años	9	2	61	1	1	1	4	2	4	5	4	5	4	4	5	4	5	5	4	5	4	5	4	5	4	4	5	5	5	5	2	5	5	5	2	4	4	5	5	5	4	4	5	5
2016-12-28 10:15:38	Hospital	Laboral fijo	Colaborador docente	1	De 26 a 30 años	8	1	53	2	2	4	1	5	3	4	5	3	4	3	4	4	3	4	1	4	3	5	3	4	3	4	2	3	3	4	2	3	4	3	2	4	2	4	4	4	2	4	4	3
2016-02-13 15:52:35	Centro de salud		Enfermera	2	De 26 a 30 años	8	1	54	1	2	4	1	7	2	4	4	2	4	4	4	4	4	4	4	4	4	5	3	4	3	4	4	4	4	3	3	2	4	4	4	4	2	4	3	4	2	4	4	4
2016-02-18 12:25:54	Centro de salud		Enfermera	2	De 26 a 30 años	8	1	54	2	2	4	1	8	1	5	2	2	4	1	5	5	3	2	1	1	5	5	1	1	1	1	3	1	3	5	1	2	3	3	5	5	2	4	2	5	2	5	3	2
2016-02-21 18:07:21	Centro de salud		Enfermera	2	De 26 a 30 años	8	1	49	2	2	4	1	8	2	3	3	2	2	3	3	3	3	3	2	3	3	5	3	2	3	3	3	3	3	3	3	3	3	3	3	3	3	3	3	2	4	3	3	2
2016-04-18 19:36:36	Centro de salud		Enfermera	2	De 26 a 30 años	8	1	58	2	2	4	1	10	1	1	3	2	4	2	2	3	3	3	4	3	1	3	2	4	3	4	2	2	2	3	3	3	4	3	3	4	3	3	3	3	3	3	3	2
2016-05-16 18:26:17	Centro de salud		Enfermera	2	De 26 a 30 años	8	1	58	2	2	4	1	7	2	4	2	2	1	2	4	1	2	2	1	5	1	3	3	5	2	3	3	4	3	3	4	3	3	4	4	3	1	2	4	4	2	2	3	4
2016-02-15 10:20:14	Centro de salud		Enfermera	2	De 26 a 30 años	8	1	65	1	1	1	4	5	4	4	3	3	2	3	4	3	4	4	4	3	2	5	4	3	2	3	4	4	3	4	3	4	5	4	3	3	3	5	4	3	3	3	5	4
2018-02-10 13:45:50	Centro de salud	Laboral fijo	Tutor	1	De 26 a 30 años	8	1	51	1	2	4	1	7	1	3	4	2	3	2	2	3	1	3	1	3	3	4	2	3	3	3	4	3	3	3	2	3	4	2	4	3	2	4	2	3	3	3	4	2
2016-07-20 19:35:25	Centro de salud	Laboral fijo	Tutor	1	De 26 a 30 años	8	1	56	2	2	4	1	7	1	4	3	2	4	3	4	4	4	4	2	4	4	5	3	4	1	5	4	4	4	4	2	4	5	2	2	5	2	4	4	4	2	4	4	4
2016-07-26 10:36:12	Hospital	Laboral fijo	Tutor	1	De 26 a 30 años	8	1	56	1	1	4	1	5	1	4	3	4	3	3	4	3	3	3	3	4	3	5	4	4	2	3	3	4	4	5	2	4	3	4	2	4	4	4	4	4	4	4	4	4
2016-08-03 13:50:56	Centro de salud	Estatutario	Tutor	1	De 26 a 30 años	8	1	55	2	2	4	1	3	4	4	4	4	4	4	4	4	4	4	4	4	4	4	4	4	2	4	4	4	4	4	2	3	4	4	2	4	4	4	4	4	4	4	5	4
2016-08-10 14:41:21	Centro de salud	Laboral fijo	Tutor	1	De 26 a 30 años	8	1	57	2	2	4	1	5	2	4	2	4	3	5	4	3	2	4	2	4	4	4	5	4	4	4	5	5	5	4	2	5	4	1	2	4	4	4	4	4	2	4	3	3
2016-08-31 15:13:59	Centro de salud	Laboral fijo	Tutor	1	De 26 a 30 años	8	1	50	1	2	4	1	8	1	2	3	4	2	1	2	1	3	3	1	2	2	4	1	2	2	2	3	1	4	3	2	3	3	2	3	3	2	2	1	2	4	3	3	3
2016-09-01 11:14:23	Centro de salud	Laboral fijo	Tutor	1	De 26 a 30 años	8	1	54	2	2	4	1	5	3	4	3	4	3	4	5	4	2	4	3	4	4	4	4	4	2	4	3	2	4	4	2	3	4	3	2	4	3	4	4	3	3	4	4	4
2016-12-21 12:28:48	Centro de salud	Laboral fijo	Tutor	1	De 26 a 30 años	8	1	54	1	2	4	1	9	5	4	2	2	3	4	5	3	3	3	3	3	4	3	3	3	3	3	3	4	4	3	3	4	3	4	2	3	2	2	4	3	3	2	2	4
2016-12-21 18:30:08	Centro de salud	Laboral fijo	Tutor	1	De 26 a 30 años	8	1	56	2	2	4	1	3	3	4	3	3	4	4	4	4	3	4	3	3	4	4	4	3	2	4	3	4	3	4	2	3	4	4	3	4	2	4	4	3	2	4	3	4
2018-02-07 20:36:39	Centro de salud	Estatutario	Tutor	1	De 26 a 30 años	8	1	51	1	2	3	2	4	4	3	5	4	3	4	4	3	4	4	4	3	4	5	4	3	4	4	4	4	4	3	3	4	4	4	3	4	4	5	4	3	4	4	4	3
2016-07-22 19:00:48	Centro de salud	Laboral fijo	Tutor	1	De 26 a 30 años	8	1	56	1	1	3	2	6	1	2	2	3	3	3	3	3	3	4	3	4	3	4	2	4	4	3	2	2	4	4	3	4	4	3	4	4	3	4	3	2	3	4	1	2
2017-01-08 22:13:11	Centro de salud	funcionario	Tutor	1	De 26 a 30 años	8	1	63	1	2	3	2	1	1	3	3	3	4	3	3	5	3	4	2	4	4	5	3	4	2	4	3	4	3	4	2	3	3	4	2	4	2	4	4	3	2	5	2	3
2016-08-05 09:45:29	Centro de salud	Laboral fijo	Tutor	1	De 26 a 30 años	8	1	57	1	1	1	4	3	3	4	4	5	5	3	4	5	2	4	3	4	5	5	4	4	4	4	4	4	4	4	2	4	4	3	4	4	4	4	3	2	3	4	3	3
2016-09-07 22:57:03	Centro de salud	Estatutario	Tutor	1	De 26 a 30 años	8	1	58	2	2	1	4	8	2	3	4	3	3	1	4	4	4	4	2	3	4	4	2	3	4	4	4	4	2	4	2	4	4	4	2	4	2	5	4	3	4	5	3	4
2016-11-22 10:51:44	Otro	Laboral fijo	Colaborador docente	1	De 26 a 30 años	8	2	49	2	2	4	1	3	1	2	3	1	3	1	1	3	1	3	4	2	2	2	2	2	4	1	3	3	2	1	3	3	2	3	5	4	2	1	5	1	1	4	2	2
2016-02-13 18:37:47	Centro de salud		Enfermera	2	De 26 a 30 años	8	2	55	1	2	4	1	7	3	2	3	4	4	4	1	3	3	2	2	4	4	3	4	2	2	2	4	3	4	2	3	4	3	3	3	4	2	3	4	1	4	4	4	4
2016-02-17 11:45:26	Centro de salud		Enfermera	2	De 26 a 30 años	8	2	55	1	2	4	1	7	3	2	2	3	3	4	2	4	3	2	1	2	4	3	4	2	2	4	4	3	4	2	3	4	4	3	3	4	3	2	2	2	4	4	4	2
2016-02-24 05:51:47	Centro de salud		Enfermera	2	De 26 a 30 años	8	2	54	2	2	4	1	0	2	2	2	1	3	4	4	5	2	3	1	2	5	5	4	2	4	5	4	5	2	4	2	2	4	4	2	4	2	5	4	3	2	5	5	3
2016-04-18 18:56:20	Centro de salud		Enfermera	2	De 26 a 30 años	8	2	59	2	2	4	1	7	3	4	3	3	4	4	4	3	3	3	2	3	4	3	5	4	1	4	3	5	3	4	3	4	3	4	4	4	2	3	4	2	3	4	3	3
2016-04-18 19:47:37	Centro de salud		Enfermera	2	De 26 a 30 años	8	2	38	2	2	4	1	10	1	1	3	2	4	2	2	3	3	3	4	3	1	3	2	4	3	4	2	2	2	3	3	3	4	3	3	4	3	3	3	3	3	3	3	2
2016-04-18 19:50:35	Centro de salud		Enfermera	2	De 26 a 30 años	8	2	50	2	2	4	1	10	4	3	4	2	4	4	4	5	4	4	1	3	4	5	3	4	4	5	4	4	4	3	3	3	4	4	4	4	3	5	3	3	4	3	5	2
2016-04-18 20:00:45	Centro de salud		Enfermera	2	De 26 a 30 años	8	2	48	2	2	4	1	9	2	4	1	4	3	2	5	4	4	2	4	5	4	3	4	5	2	5	2	5	4	4	3	3	2	5	4	4	4	3	5	5	4	4	3	4
2016-04-18 20:12:58	Centro de salud		Enfermera	2	De 26 a 30 años	8	2	48	2	2	4	1	8	3	4	4	3	4	3	3	4	2	4	1	4	3	5	3	4	4	4	3	4	3	3	3	2	4	4	3	2	3	5	4	2	3	4	5	2
2016-04-20 17:52:18	Centro de salud		Enfermera	2	De 26 a 30 años	8	2	52	1	2	4	1	8	2	4	2	3	2	3	4	3	3	3	2	3	3	3	2	3	3	3	2	3	2	3	3	2	3	4	4	3	2	2	4	5	2	3	3	4
2016-02-28 01:24:27	Centro de salud		Enfermera	2	De 26 a 30 años	8	2	58	1	1	3	2	4	4	5	4	4	2	5	5	3	4	4	4	4	3	5	5	4	4	4	3	4	4	4	2	3	5	5	5	4	4	5	5	4	3	4	5	4
2016-05-10 20:24:05	Centro de salud		Enfermera	2	De 26 a 30 años	8	2	40	1	2	1	4	8	3	3	4	3	4	3	3	5	2	4	2	3	4	4	3	3	2	3	3	4	3	3	3	1	3	5	3	4	2	4	3	2	3	4	3	4
2016-12-05 21:44:53	Hospital	De formación (residentes)	Residente de 2º año	3	De 26 a 30 años	8	2	26	2	2	1	4	0	1	5	1	1	5	3	5	5	3	1	1	5	5	5	3	5	1	5	3	3	3	4	1	1	3	5	1	5	1	3	2	3	2	5	1	5
2017-06-20 12:22:33	Centro de salud	Laboral fijo	Técnico de salud	1	De 26 a 30 años	8	2	56	1	1	3	2	9	4	4	3	2	3	4	4	2	3	1	3	4	4	4	4	4	2	3	4	4	3	3	3	2	3	4	2	2	3	3	4	4	2	4	3	4
2016-07-19 12:54:00	Centro de salud	Estatutario	Tutor	1	De 26 a 30 años	8	2	53	1	2	4	1	9	2	3	5	3	5	2	3	4	4	4	3	4	5	5	4	4	5	5	4	4	4	3	3	3	3	5	2	3	3	3	5	3	3	4	3	3
2016-07-19 12:54:26	Centro de salud	Laboral fijo	Tutor	1	De 26 a 30 años	8	2	57	1	2	4	1	7	1	4	3	3	3	2	4	4	2	5	1	3	4	4	4	4	2	3	4	3	4	3	3	4	4	4	3	3	3	3	4	3	3	3	4	3
2016-07-19 16:45:22	Centro de salud	Laboral fijo	Tutor	1	De 26 a 30 años	8	2	57	1	2	4	1	7	4	3	3	3	3	4	3	3	4	3	4	3	3	4	5	3	5	3	4	4	3	3	3	3	4	4	3	4	3	4	4	3	4	4	4	4
2016-07-25 09:01:52	Centro de salud	Laboral fijo	Tutor	1	De 26 a 30 años	8	2	55	1	2	4	1	9	1	3	2	2	3	3	2	3	3	2	3	3	3	4	1	3	2	3	3	2	2	3	3	2	4	3	4	4	2	3	3	2	3	4	3	3
2016-09-06 20:35:07	Centro de salud	Laboral fijo	Tutor	1	De 26 a 30 años	8	2	57	2	2	4	1	5	3	4	2	3	4	3	4	4	4	2	4	4	4	5	4	5	2	4	3	4	3	4	3	2	3	5	3	3	1	4	5	4	2	4	4	4
2016-09-19 12:17:14	Centro de salud	Laboral fijo	Tutor	1	De 26 a 30 años	8	2	55	1	1	4	1	6	3	3	4	2	3	3	3	4	4	4	1	3	4	4	2	3	4	4	4	3	4	3	3	3	4	4	3	3	2	4	2	2	3	4	4	2
2016-09-19 18:44:49	Centro de salud	Laboral fijo	Tutor	1	De 26 a 30 años	8	2	58	1	1	4	1	6	3	4	5	4	2	3	4	3	3	3	2	3	2	4	4	4	3	3	3	4	3	3	4	2	2	4	2	4	2	3	4	4	2	2	4	4
2016-09-27 19:18:19	Centro de salud	Laboral fijo	Tutor	1	De 26 a 30 años	8	2	57	1	2	4	1	8	4	4	3	3	3	3	4	4	4	3	3	4	4	5	5	4	2	4	3	4	4	4	4	4	4	4	2	2	3	4	4	3	4	3	4	4
2016-10-03 17:40:42	Centro de salud	Laboral fijo	Tutor	1	De 26 a 30 años	8	2	57	2	2	4	1	6	2	4	2	4	4	3	4	4	4	5	4	4	4	4	4	4	2	4	4	4	4	4	2	4	3	4	2	3	3	3	5	3	4	4	4	4
2016-07-19 14:27:40	Centro de salud	Laboral fijo	Tutor	1	De 26 a 30 años	8	2	59	2	2	3	2	5	4	4	3	3	3	5	4	4	2	3	4	3	4	4	5	4	2	4	4	5	4	4	2	4	4	5	3	4	3	4	5	3	3	4	4	4
2016-07-29 11:31:45	Centro de salud	Laboral fijo	Tutor	1	De 26 a 30 años	8	2	54	1	1	3	2	7	3	4	3	4	3	3	4	3	2	3	4	3	3	3	4	4	4	3	3	3	3	3	3	3	3	3	3	3	3	3	4	3	3	3	2	3
2016-08-04 18:41:08	Centro de salud	Laboral fijo	Tutor	1	De 26 a 30 años	8	2	56	1	1	3	2	7	3	4	5	4	4	4	5	5	2	5	4	5	5	5	4	5	4	4	4	4	4	4	1	4	4	4	1	4	4	5	4	4	4	4	2	5
2016-12-05 18:22:43	Centro de salud	Laboral fijo	Tutor	1	De 26 a 30 años	8	2	54	1	1	3	2	6	3	3	3	4	3	4	3	3	4	2	4	3	2	3	5	3	3	4	4	4	3	2	4	4	2	5	2	3	4	2	4	2	3	3	2	4
2017-01-17 14:55:36	Centro de salud	Laboral fijo	Tutor	1	De 26 a 30 años	8	2	56	1	2	3	2	7	3	4	2	3	2	4	4	2	3	1	3	2	2	4	4	3	2	3	4	3	2	3	3	2	2	3	4	3	3	2	3	3	2	3	3	4
2017-01-18 14:09:04	Centro de salud	Laboral fijo	Tutor	1	De 26 a 30 años	8	2	57	1	1	2	3	6	4	4	3	3	3	4	4	4	4	4	3	4	4	4	4	4	3	4	4	4	3	4	2	4	4	4	3	4	3	3	4	3	3	4	4	4
2016-07-21 18:25:05	Centro de salud	Laboral fijo	Colaborador docente	1	De 21 a 25 años	7	1	49	1	2	3	2	5	4	4	3	3	4	3	3	5	4	4	1	4	4	4	2	4	3	4	4	5	2	4	2	4	4	4	2	4	2	3	4	2	2	3	4	2
2016-07-27 19:46:36	Centro de salud	Laboral fijo	Colaborador docente	1	De 21 a 25 años	7	1	49	1	1	3	2	6	4	3	5	4	4	4	4	4	3	4	4	4	4	5	4	4	4	4	4	4	4	4	3	4	4	4	2	3	4	5	4	2	4	4	4	4
2016-02-16 21:52:57	Centro de salud		Enfermera	2	De 21 a 25 años	7	1	49	2	2	4	1	8	3	2	3	4	4	2	3	5	4	4	1	3	4	5	4	3	2	4	4	4	5	4	1	5	4	4	3	3	5	5	5	3	5	4	4	3
2016-04-18 19:16:20	Centro de salud		Enfermera	2	De 21 a 25 años	7	1	64	2	2	4	1	9	4	4	3	3	3	4	4	4	3	3	3	4	4	3	3	3	3	4	3	4	2	3	2	4	3	4	4	4	2	3	4	3	2	4	3	3
2016-04-18 19:55:53	Centro de salud		Enfermera	2	De 21 a 25 años	7	1	47	2	2	4	1	7	3	3	4	2	2	4	4	4	4	3	4	4	2	5	3	3	2	3	2	5	3	3	4	3	2	4	4	3	4	4	4	3	3	3	4	2
2016-04-19 19:54:57	Centro de salud		Enfermera	2	De 21 a 25 años	7	1	45	1	2	4	1	7	4	3	1	4	4	1	3	5	1	3	1	3	4	4	3	4	3	4	3	4	3	3	2	3	3	3	3	2	2	4	4	2	2	4	3	3
2018-02-07 11:38:28	Centro de salud	Estatutario	Tutor	1	De 21 a 25 años	7	1	53	1	1	4	1	8	3	4	2	2	4	4	3	3	1	4	3	4	4	3	4	4	2	4	3	4	3	4	2	2	2	4	4	4	2	3	4	4	2	4	3	3
2016-07-19 11:55:07	Centro de salud	Laboral fijo	Tutor	1	De 21 a 25 años	7	1	56	2	2	4	1	10	1	3	2	2	4	2	3	4	4	3	3	4	3	5	3	4	2	4	2	3	3	4	2	3	3	3	3	5	2	4	3	2	3	4	4	3
2016-07-20 20:04:33	Centro de salud	Laboral fijo	Tutor	1	De 21 a 25 años	7	1	53	1	2	4	1	8	1	4	3	3	2	4	4	4	3	3	2	4	4	4	3	3	2	4	4	3	2	4	2	4	3	4	3	2	2	2	3	4	2	4	4	3
2016-07-20 22:09:03	Centro de salud	Laboral fijo	Tutor	1	De 21 a 25 años	7	1	51	2	2	4	1	6	1	4	4	4	4	2	4	4	3	4	2	4	4	4	2	4	2	4	4	2	4	4	2	4	4	4	2	4	3	4	3	3	3	4	2	3
2016-08-03 12:04:28	Centro de salud	Laboral fijo	Tutor	1	De 21 a 25 años	7	1	53	1	2	4	1	8	3	4	2	2	3	1	5	3	2	4	4	5	3	3	2	5	2	4	4	3	3	5	3	4	2	4	2	4	2	3	3	4	2	4	3	4
2016-08-04 12:04:53	DCCU	Laboral eventual/interino	Tutor	1	De 21 a 25 años	7	1	59	1	2	4	1	3	1	5	2	2	3	2	5	3	4	4	2	5	2	4	3	5	2	3	5	3	4	4	2	4	5	4	1	4	2	4	5	4	2	4	4	2
2016-08-05 16:48:07	Centro de salud	Laboral fijo	Tutor	1	De 21 a 25 años	7	1	52	2	2	4	1	7	3	4	3	4	4	2	4	5	3	3	4	4	5	4	3	4	2	5	5	2	3	4	1	5	4	4	2	5	3	4	4	4	3	5	3	3
2016-08-13 22:27:11	Centro de salud	Laboral fijo	Tutor	1	De 21 a 25 años	7	1	47	1	2	4	1	7	4	3	3	3	2	3	3	3	4	3	4	3	3	3	3	3	2	3	3	4	2	3	3	2	3	4	4	3	2	3	3	3	3	3	4	3
2016-10-20 17:29:07	Centro de salud	Laboral fijo	Tutor	1	De 21 a 25 años	7	1	50	2	2	4	1	3	3	4	3	3	3	4	4	3	3	4	3	3	3	4	4	3	2	4	4	4	4	3	3	4	4	4	3	4	3	4	4	3	3	4	4	3
2016-12-22 19:26:55	Otro	Laboral fijo	Tutor	1	De 21 a 25 años	7	1	50	2	1	4	1	8	3	5	4	5	5	5	5	5	5	4	3	5	5	4	4	5	1	1	5	3	5	5	3	5	3	5	1	3	3	4	4	4	3	3	3	3
2016-12-26 12:40:18	Hospital	Laboral fijo	Tutor	1	De 21 a 25 años	7	1	56	2	2	4	1	8	1	2	3	3	3	2	4	4	3	3	2	3	3	4	4	3	2	4	4	2	3	4	3	4	4	2	3	3	2	4	4	2	4	3	4	2
2016-09-22 23:02:54	Centro de salud	Estatutario	Tutor	1	De 21 a 25 años	7	1	50	1	1	1	4	7	4	4	4	2	3	4	3	4	4	3	4	2	3	4	4	3	2	4	3	4	3	4	3	3	3	4	3	3	2	3	4	3	3	4	4	4
2016-08-25 13:05:04	Centro de salud	Laboral fijo	Colaborador docente	1	De 21 a 25 años	7	2	50	1	2	4	1	8	3	4	2	4	3	4	4	3	5	2	3	4	3	3	4	3	2	3	3	3	3	4	2	3	2	4	2	4	3	3	4	3	3	4	3	4
2016-07-19 13:09:18	Centro de salud	Laboral eventual/interino	Colaborador docente	1	De 21 a 25 años	7	2	52	1	1	2	3	8	3	4	5	4	4	5	4	4	2	5	4	4	4	5	5	4	1	5	4	4	4	4	3	4	5	5	2	4	4	5	5	4	4	3	4	4
2016-08-09 12:02:47	Centro de salud	Laboral fijo	Coordinador de área	1	De 21 a 25 años	7	2	49	1	1	3	2	5	5	4	5	5	2	4	5	3	4	5	4	5	3	5	5	5	5	5	4	4	5	5	1	3	5	5	1	3	4	5	4	3	4	4	3	4
2016-02-17 18:54:46	Centro de salud		Enfermera	2	De 21 a 25 años	7	2	43	2	2	4	1	8	3	3	3	4	4	3	3	4	4	3	2	3	4	4	4	4	3	5	2	2	1	4	2	1	3	4	3	4	2	3	3	4	3	5	5	4
2016-02-19 12:27:22	Centro de salud		Enfermera	2	De 21 a 25 años	7	2	40	2	2	4	1	6	4	3	3	1	2	5	3	5	1	2	4	4	3	2	3	1	1	5	2	3	2	5	3	2	2	4	3	4	5	1	3	2	1	5	3	3
2016-02-25 11:44:37	Centro de salud		Enfermera	2	De 21 a 25 años	7	2	45	1	2	4	1	6	4	5	4	5	3	5	5	4	4	4	5	4	4	5	5	4	4	5	1	5	5	5	2	5	5	5	5	5	2	5	5	5	5	5	5	5
2016-03-01 09:32:18	Centro de salud		Enfermera	2	De 21 a 25 años	7	2	49	1	2	4	1	8	2	4	3	2	2	3	3	3	2	3	2	3	3	3	4	3	2	3	2	4	3	4	3	2	3	3	3	3	2	3	4	3	2	3	4	4
2016-04-18 19:19:25	Centro de salud		Enfermera	2	De 21 a 25 años	7	2	40	2	2	4	1	9	2	4	3	2	5	1	5	5	5	4	2	4	5	5	5	4	3	5	5	3	5	5	1	4	5	5	5	4	3	5	5	5	2	5	4	3
2016-04-18 19:27:06	Centro de salud		Enfermera	2	De 21 a 25 años	7	2	42	2	2	4	1	8	3	4	3	5	3	4	4	4	4	3	2	3	4	4	4	3	2	4	2	3	3	3	3	3	3	4	3	4	3	3	4	3	3	4	4	3
2016-04-18 19:31:23	Centro de salud		Enfermera	2	De 21 a 25 años	7	2	60	2	2	4	1	4	3	3	3	5	4	3	4	4	3	3	3	3	4	4	3	3	2	4	4	4	3	4	2	4	3	4	4	4	2	3	4	4	4	4	3	4
2016-04-19 19:28:14	Centro de salud		Enfermera	2	De 21 a 25 años	7	2	59	1	2	4	1	1	4	4	3	3	4	4	4	4	4	4	4	4	4	5	5	4	3	4	4	5	3	4	2	4	5	3	3	5	2	5	4	4	4	5	4	4
2016-04-20 18:07:39	Centro de salud		Enfermera	2	De 21 a 25 años	7	2	54	1	2	4	1	8	3	5	2	3	1	4	5	5	3	3	1	3	3	1	1	3	3	5	1	3	2	3	3	3	3	5	3	3	4	5	4	3	4	3	2	4
2016-05-16 18:28:25	Centro de salud		Enfermera	2	De 21 a 25 años	7	2	49	1	1	3	2	8	4	5	4	4	4	4	4	4	4	4	4	4	3	4	5	4	3	5	4	5	5	4	3	4	2	5	4	4	4	4	4	2	3	4	4	4
2016-02-23 10:24:12	Centro de salud		Enfermera	2	De 21 a 25 años	7	2	55	1	1	1	4	2	5	4	4	4	3	5	4	4	4	4	5	4	3	5	5	4	5	4	4	5	4	4	2	5	5	5	4	4	4	5	4	4	5	5	5	5
2016-07-21 09:44:18	Centro de salud	Laboral fijo	Tutor	1	De 21 a 25 años	7	2	57	1	1	4	1	3	1	4	2	2	2	3	4	4	4	2	2	3	3	3	3	3	2	4	4	4	4	3	3	3	2	3	2	4	3	3	3	3	2	4	4	4
2016-08-03 22:50:24	Centro de salud	Laboral fijo	Tutor	1	De 21 a 25 años	7	2	52	2	2	4	1	10	1	4	3	3	3	1	4	4	4	3	3	3	3	3	2	3	3	3	3	2	3	3	4	2	2	3	4	3	2	3	3	2	3	3	3	3
2016-09-20 17:50:09	Centro de salud	Laboral fijo	Tutor	1	De 21 a 25 años	7	2	54	1	1	4	1	6	1	4	3	4	2	3	4	2	4	3	2	4	2	5	2	4	2	2	4	1	4	4	4	3	5	4	3	3	4	5	4	2	4	3	5	3
2016-10-02 21:05:07	Centro de salud	Laboral fijo	Tutor	1	De 21 a 25 años	7	2	57	2	2	4	1	7	3	4	3	4	2	4	3	3	4	2	4	2	3	2	4	3	2	2	4	4	2	2	4	3	2	4	3	2	3	2	3	3	2	3	2	4
2016-10-22 10:29:58	Centro de salud	Laboral eventual/interino	Tutor	1	De 21 a 25 años	7	2	47	2	2	4	1	5	2	3	4	3	4	3	4	5	3	3	1	4	5	4	3	4	3	5	4	3	3	4	3	4	3	4	2	5	4	4	3	2	3	4	5	3
2016-10-24 21:23:32	Centro de salud	Laboral fijo	Tutor	1	De 21 a 25 años	7	2	53	1	1	4	1	8	2	3	4	3	3	1	4	3	2	3	5	4	3	5	3	3	1	3	1	2	3	4	3	2	2	3	1	3	2	4	4	5	2	3	3	4
2016-12-21 15:59:43	Centro de salud	Laboral fijo	Tutor	1	De 21 a 25 años	7	2	49	1	2	4	1	5	4	4	3	4	3	2	4	4	3	4	2	4	4	4	3	4	3	4	3	4	3	4	3	3	3	4	2	4	3	3	4	3	3	4	4	3
2017-01-18 12:53:18	Centro de salud	Laboral fijo	Tutor	1	De 21 a 25 años	7	2	48	2	2	4	1	9	1	3	1	3	4	1	3	5	3	1	1	3	4	1	1	3	1	4	4	2	3	3	3	2	1	3	3	2	3	1	1	2	3	3	1	3
2017-06-20 20:04:31	Centro de salud	Laboral fijo	Tutor	1	De 21 a 25 años	7	2	49	1	2	4	1	7	4	4	1	4	4	4	4	5	5	2	3	5	5	3	4	4	2	5	4	3	4	4	3	3	2	5	2	3	3	2	5	5	5	3	4	3
2016-07-19 14:50:25	Centro de salud	Laboral fijo	Tutor	1	De 21 a 25 años	7	2	51	1	1	3	2	8	1	4	2	1	2	3	4	2	3	2	3	3	2	4	3	4	3	2	2	4	3	4	4	2	4	4	2	3	2	4	3	4	2	3	5	2
2016-07-25 18:50:24	Centro de salud	Estatutario	Tutor	1	De 21 a 25 años	7	2	54	1	1	3	2	8	1	4	4	4	4	1	4	4	3	5	1	5	5	5	4	4	2	4	4	2	4	4	1	4	4	4	2	5	4	5	4	3	3	5	3	4
2016-07-30 11:39:06	Centro de salud	Laboral fijo	Tutor	1	De 21 a 25 años	7	2	56	1	1	3	2	5	2	4	3	3	3	4	3	3	2	4	3	3	4	5	4	4	4	4	4	2	3	4	2	4	2	4	4	4	2	5	4	3	5	4	2	2
2016-10-06 18:19:04	Centro de salud	Laboral fijo	Tutor	1	De 21 a 25 años	7	2	51	1	2	3	2	7	2	3	4	2	4	2	3	4	4	4	3	4	4	4	3	4	2	4	4	3	3	3	3	4	4	4	3	4	2	4	3	3	3	4	4	4
2016-10-24 17:34:55	Centro de salud	Laboral fijo	Tutor	1	De 21 a 25 años	7	2	52	1	2	3	2	8	4	3	3	4	3	4	4	3	4	4	2	3	3	4	4	3	4	4	4	4	3	3	3	4	3	3	3	3	3	4	3	3	3	3	4	4
2017-01-22 14:08:39	Centro de salud	Laboral fijo	Tutor	1	De 21 a 25 años	7	2	57	1	1	3	2	2	3	3	4	3	4	4	3	4	4	5	2	3	4	5	4	4	3	5	2	2	4	4	1	3	5	4	2	4	2	5	4	3	4	4	5	2
2016-07-19 11:38:32	Centro de salud	Laboral fijo	Tutor	1	De 21 a 25 años	7	2	49	1	1	2	3	3	4	3	3	4	3	4	5	4	2	3	4	4	3	4	4	3	3	5	4	4	4	3	3	3	2	4	2	4	4	3	4	3	3	4	5	4
2016-07-19 14:00:38	Centro de salud	Laboral fijo	Tutor	1	De 21 a 25 años	7	2	49	1	1	2	3	7	3	4	2	4	2	3	4	3	2	3	5	4	3	4	4	4	2	4	4	4	4	4	4	4	3	4	2	4	3	3	4	5	4	3	2	4
2016-07-22 16:40:12	Centro de salud	Laboral fijo	Tutor	1	De 21 a 25 años	7	2	54	1	2	2	3	7	4	4	4	4	2	3	4	3	3	3	4	4	3	5	3	3	2	4	2	3	3	4	1	3	3	3	2	5	3	4	4	3	3	4	4	4
2016-07-19 15:32:19	Centro de salud	Laboral fijo	Tutor	1	De 21 a 25 años	7	2	53	1	1	1	4	7	3	5	3	3	4	2	5	5	3	3	5	5	4	5	5	5	1	5	5	4	4	5	3	3	3	4	1	4	3	4	4	4	4	4	4	4
2016-08-06 18:49:33	Centro de salud	Laboral fijo	Tutor	1	De 21 a 25 años	7	2	51	1	1	1	4	5	4	4	4	4	5	5	5	5	4	5	5	5	5	5	5	5	5	5	5	5	5	5	1	5	5	5	1	5	4	5	5	4	4	5	4	5
2018-02-07 21:56:43	Centro de salud	Laboral fijo	EIR de Enfermería	3	De 16 a 20 años	6	1	46	1	2	2	3	8	2	3	3	2	2	3	3	3	2	3	4	3	2	4	4	3	3	2	3	4	2	3	4	3	2	4	3	3	2	4	3	2	4	2	2	3
2016-02-25 11:23:00	Centro de salud		Enfermera	2	De 16 a 20 años	6	1	37	2	2	4	1	8	2	4	3	3	4	2	2	4	2	3	3	4	5	3	4	3	2	3	2	3	4	2	2	4	4	4	4	5	2	4	4	4	3	4	3	4
2016-04-18 19:09:31	Centro de salud		Enfermera	2	De 16 a 20 años	6	1	40	2	2	4	1	6	3	4	4	4	4	2	4	4	3	4	2	4	4	5	4	4	3	4	4	4	3	4	2	3	4	4	3	4	2	4	4	3	3	4	3	3
2016-04-18 20:20:26	Centro de salud		Enfermera	2	De 16 a 20 años	6	1	44	2	2	4	1	8	2	2	4	3	3	3	2	3	2	3	3	3	3	3	3	4	3	3	3	3	3	3	3	3	3	3	3	3	3	4	4	2	3	3	3	3
2016-05-16 18:30:56	Centro de salud		Enfermera	2	De 16 a 20 años	6	1	49	2	2	4	1	8	3	4	4	2	3	3	4	4	3	5	2	4	3	5	3	4	1	4	5	5	2	4	3	4	5	4	4	4	2	4	4	4	2	4	4	2
2016-05-16 18:40:50	Centro de salud		Enfermera	2	De 16 a 20 años	6	1	49	2	2	4	1	8	2	3	3	4	2	3	3	3	2	3	1	3	2	5	3	3	2	4	2	3	3	3	3	3	3	3	3	4	2	3	4	4	3	4	3	3
2018-02-07 21:47:58	Centro de salud	Laboral fijo	Tutor	1	De 16 a 20 años	6	1	52	2	2	4	1	9	1	4	2	3	1	4	3	1	3	2	2	2	1	4	1	2	2	1	3	4	2	2	4	3	3	5	2	3	2	3	4	2	3	2	3	2
2016-07-26 11:42:40	Hospital	Laboral eventual/interino	Tutor	1	De 16 a 20 años	6	1	44	2	2	4	1	8	3	4	3	2	2	3	4	4	3	2	2	4	2	3	1	4	2	3	2	2	2	4	4	3	3	2	2	3	2	3	2	4	2	3	4	3
2016-08-30 08:10:31	Centro de salud	Laboral fijo	Tutor	1	De 16 a 20 años	6	1	44	1	2	4	1	7	2	3	4	2	3	2	4	4	2	4	1	4	3	4	3	4	2	3	2	3	3	4	3	2	4	3	3	3	2	4	3	3	3	3	3	3
2016-09-12 09:43:40	Centro de salud	Laboral fijo	Tutor	1	De 16 a 20 años	6	1	46	1	1	4	1	8	2	3	3	3	4	2	3	4	2	3	2	4	3	3	2	3	3	3	3	3	2	3	2	3	3	2	2	3	2	3	2	3	2	3	3	3
2016-12-21 16:10:52	Centro de salud	Laboral eventual/interino	Tutor	1	De 16 a 20 años	6	1	51	1	2	3	2	7	4	5	2	3	4	1	5	5	3	3	2	5	4	5	3	5	3	4	3	3	3	5	1	2	3	5	1	5	5	4	5	4	2	5	5	2
2016-07-19 20:04:50	Centro de salud	Laboral fijo	Colaborador docente	1	De 16 a 20 años	6	2	50	1	2	4	1	4	3	3	3	4	4	4	3	4	3	5	3	3	4	5	4	3	2	5	5	4	4	3	2	5	4	4	3	4	5	4	4	3	4	4	5	4
2016-08-17 20:32:08	Centro de salud	Laboral fijo	Colaborador docente	1	De 16 a 20 años	6	2	46	1	2	4	1	1	3	4	4	3	4	4	3	4	4	3	4	4	4	4	4	4	3	4	4	4	3	4	2	3	4	4	3	3	3	4	3	4	3	4	4	4
2016-12-21 11:06:19	Otro	Estatutario	Colaborador docente	1	De 16 a 20 años	6	2	41	2	2	4	1	1	3	3	3	4	4	4	3	5	4	4	2	4	4	5	2	4	2	4	4	2	3	4	2	4	2	3	3	4	2	4	3	3	4	5	4	2
2017-01-03 18:43:23	Hospital	Laboral eventual/interino	Colaborador docente	1	De 16 a 20 años	6	2	48	2	2	4	1	7	1	3	2	3	4	2	3	4	3	2	3	3	4	5	2	3	3	4	3	2	4	3	3	3	3	2	3	4	2	3	3	3	3	4	3	3
2016-05-15 23:16:38	DCCU	Laboral eventual/interino	Colaborador docente	1	De 16 a 20 años	6	2	45	1	1	2	3	5	3	4	2	3	3	4	4	3	4	2	4	4	3	2	4	4	2	3	3	4	3	4	2	3	3	5	2	4	3	3	4	4	3	4	4	4
2018-03-15 22:31:42	Centro de salud	Laboral eventual/interino	EIR de Enfermería	3	De 16 a 20 años	6	2	48	2	2	4	1	10	2	3	2	3	2	2	2	3	2	2	1	2	3	3	2	2	3	3	2	2	2	3	3	3	2	3	3	4	2	3	2	2	3	4	3	3
2016-02-23 17:08:50	Centro de salud		Enfermera	2	De 16 a 20 años	6	2	45	2	2	4	1	8	1	3	1	4	3	2	3	4	4	2	3	2	2	3	2	4	3	3	4	2	3	3	3	4	2	3	4	2	3	2	3	3	4	3	3	4
2016-04-18 19:58:32	Centro de salud		Enfermera	2	De 16 a 20 años	6	2	43	2	2	4	1	8	3	3	3	3	2	4	3	3	3	3	2	3	3	3	4	3	2	3	3	4	3	3	3	2	3	4	2	2	3	3	4	3	3	3	3	4
2016-04-19 19:57:51	Centro de salud		Enfermera	2	De 16 a 20 años	6	2	48	2	2	4	1	6	3	4	2	2	2	2	5	2	1	3	4	5	1	2	5	3	2	2	2	3	1	3	3	2	3	5	4	3	1	3	4	4	1	2	2	4
2016-05-16 18:42:51	Centro de salud		Enfermera	2	De 16 a 20 años	6	2	45	2	2	4	1	7	2	3	2	3	3	2	3	4	3	3	2	4	2	2	4	3	3	3	4	1	1	3	3	2	4	4	2	3	3	3	2	2	3	2	2	4
2018-02-07 17:40:04	Centro de salud	Laboral fijo	Tutor	1	De 16 a 20 años	6	2	43	1	1	4	1	8	3	4	4	2	4	1	5	4	4	4	2	4	5	5	4	5	2	4	4	4	2	4	1	4	5	5	4	5	3	4	4	4	3	5	3	4
2018-02-14 23:52:56	Centro de salud	Laboral fijo	Tutor	1	De 16 a 20 años	6	2	51	1	2	4	1	7	4	3	4	2	3	3	4	4	3	3	2	4	2	3	5	3	2	4	2	4	4	4	2	2	3	5	5	5	2	3	5	4	2	5	3	4
2016-07-19 15:51:41	Centro de salud	Laboral fijo	Tutor	1	De 16 a 20 años	6	2	56	1	2	4	1	6	3	4	4	4	4	4	4	4	4	3	3	4	4	4	5	4	2	4	4	4	4	4	3	3	3	4	2	3	4	4	4	4	3	4	4	4
2016-07-19 18:42:35	Centro de salud	Laboral fijo	Tutor	1	De 16 a 20 años	6	2	49	2	2	4	1	7	1	3	5	4	4	3	4	4	4	4	2	4	4	5	4	3	2	5	4	4	3	3	3	4	4	4	3	4	2	3	4	3	2	3	3	4
2016-07-21 11:56:40	Centro de salud	Laboral fijo	Tutor	1	De 16 a 20 años	6	2	48	1	2	4	1	8	1	3	3	3	2	1	3	3	2	3	2	3	4	4	2	3	3	4	2	1	2	3	3	1	2	1	3	4	1	4	2	3	1	4	4	3
2016-07-22 09:16:05	Centro de salud	Laboral fijo	Tutor	1	De 16 a 20 años	6	2	44	2	2	4	1	6	2	4	3	2	4	2	5	4	3	3	1	4	5	4	2	4	4	5	5	3	3	4	3	3	4	5	1	4	3	3	4	5	3	4	3	3
2016-08-02 21:06:53	Centro de salud	Laboral eventual/interino	Tutor	1	De 16 a 20 años	6	2	43	2	2	4	1	4	3	5	2	2	3	5	5	4	2	3	1	5	3	4	4	5	2	4	5	5	4	5	2	4	2	5	1	4	4	3	5	5	4	4	3	4
2016-08-04 15:46:38	Centro de salud	Laboral fijo	Tutor	1	De 16 a 20 años	6	2	45	1	1	4	1	9	1	3	2	3	3	2	3	3	3	3	2	3	3	3	3	3	3	4	2	2	2	3	4	2	2	3	3	3	2	3	3	3	2	3	5	3
2016-08-05 17:48:28	Centro de salud	Laboral fijo	Tutor	1	De 16 a 20 años	6	2	42	1	1	4	1	7	3	3	5	5	4	2	4	5	3	3	3	4	5	5	5	4	2	5	4	5	3	4	1	3	3	4	2	4	3	3	4	3	3	5	3	4
2016-08-05 20:21:05	Centro de salud	Laboral eventual/interino	Tutor	1	De 16 a 20 años	6	2	46	2	2	4	1	10	1	2	2	2	2	2	2	3	4	2	2	3	1	3	2	3	4	2	2	2	2	2	4	2	3	3	4	4	2	2	2	2	2	5	3	2
2016-09-13 13:49:41	Centro de salud	Laboral fijo	Tutor	1	De 16 a 20 años	6	2	48	1	2	4	1	8	3	3	2	2	3	1	4	4	2	2	4	4	4	3	4	4	2	4	3	4	3	4	3	3	2	4	2	3	2	2	3	4	2	3	3	4
2016-10-20 23:04:20	Centro de salud	Laboral fijo	Tutor	1	De 16 a 20 años	6	2	49	1	2	4	1	7	2	3	3	2	3	2	4	4	2	4	2	4	3	3	2	4	2	3	2	2	3	4	3	2	3	3	3	3	2	3	3	2	2	3	3	2
2016-12-29 22:35:26	Centro de salud	Laboral fijo	Tutor	1	De 16 a 20 años	6	2	45	2	2	4	1	4	2	4	4	3	3	3	4	3	4	3	3	4	3	5	4	4	2	4	3	3	4	4	3	3	4	4	2	3	3	4	4	3	3	3	4	3
2017-01-18 11:46:48	Centro de salud	Laboral eventual/interino	Tutor	1	De 16 a 20 años	6	2	41	2	2	4	1	9	1	5	5	2	5	1	4	5	3	5	1	5	5	5	1	5	3	5	4	2	4	5	1	4	5	1	2	5	4	5	2	3	4	5	5	1
2016-07-19 15:54:34	Centro de salud	Laboral fijo	Tutor	1	De 16 a 20 años	6	2	47	1	1	3	2	6	4	5	4	3	4	3	5	3	4	3	4	5	4	4	5	5	1	4	5	5	4	5	3	4	5	4	1	4	4	4	5	5	4	4	5	5
2016-10-23 16:20:53	Centro de salud	Laboral fijo	Tutor	1	De 16 a 20 años	6	2	45	2	2	3	2	7	3	5	2	3	3	3	5	4	4	3	5	5	4	3	4	5	2	5	4	4	4	5	4	4	2	4	1	3	4	2	5	5	3	4	2	4
2016-07-19 11:32:31	Centro de salud	Estatutario	Tutor	1	De 16 a 20 años	6	2	61	1	1	1	4	7	4	5	4	5	4	4	5	5	3	5	4	5	4	5	4	4	4	4	4	4	4	5	2	5	5	5	1	4	5	5	4	5	5	4	2	5
2016-07-19 17:21:13	Centro de salud	Laboral fijo	Tutor	1	De 16 a 20 años	6	2	63	1	1	1	4	3	4	4	4	4	3	3	4	3	3	2	3	4	3	3	4	4	3	3	4	4	4	4	2	4	2	4	1	2	3	2	4	5	4	4	3	4
2016-08-16 13:49:01	Centro de salud	Laboral fijo	Tutor	1	De 16 a 20 años	6	2	54	1	1	1	4	6	1	4	3	4	2	1	4	4	3	2	3	5	3	4	4	4	2	4	4	4	4	4	3	4	2	4	2	4	4	3	4	3	3	3	4	4
2016-08-04 13:05:47	Centro de salud	Laboral fijo	Colaborador docente	1	De 11 a 15 años	5	1	40	2	2	4	1	4	2	3	4	2	2	2	2	4	4	3	1	2	3	2	2	2	4	3	4	4	4	2	3	4	4	3	4	3	4	4	3	2	4	3	4	2
2016-08-05 20:15:47	Centro de salud	Laboral fijo	Colaborador docente	1	De 11 a 15 años	5	1	45	2	2	4	1	9	1	4	5	1	5	1	5	5	3	5	1	5	4	5	1	5	1	5	5	1	1	5	1	2	5	1	2	5	1	5	5	3	1	5	4	1
2016-02-25 11:42:46	Centro de salud		Enfermera	2	De 11 a 15 años	5	1	45	2	2	4	1	8	1	4	2	2	4	3	5	5	4	5	1	5	5	5	1	5	1	5	4	3	4	5	1	3	5	5	5	5	1	5	5	5	3	5	5	3
2016-04-19 20:03:32	Centro de salud		Enfermera	2	De 11 a 15 años	5	1	40	2	2	4	1	3	4	4	3	3	3	4	4	4	3	3	2	4	4	5	5	4	2	4	3	4	4	4	1	3	4	4	4	3	3	4	4	4	2	4	5	4
2016-05-10 20:34:13	Centro de salud		Enfermera	2	De 11 a 15 años	5	1	46	2	2	4	1	1	2	2	4	2	4	2	2	4	2	4	2	4	4	4	2	4	4	4	2	3	1	4	2	2	4	5	2	4	2	4	2	2	2	4	4	2
2016-05-16 18:35:11	Centro de salud		Enfermera	2	De 11 a 15 años	5	1	42	2	2	4	1	5	3	3	4	4	4	3	4	5	4	5	2	5	5	5	3	5	2	5	4	3	4	4	1	3	5	3	4	4	2	5	4	3	4	4	4	3
2016-05-10 20:50:23	Centro de salud		Enfermera	2	De 11 a 15 años	5	1	40	1	2	3	2	2	4	3	4	3	4	2	3	5	3	4	2	4	3	5	3	4	2	4	4	4	3	4	2	2	4	4	3	4	2	4	4	3	3	5	3	3
2016-06-07 03:06:22	Centro de salud	Laboral eventual/interino	Tutor	1	De 11 a 15 años	5	1	41	2	2	4	1	5	2	4	2	2	3	2	4	3	4	3	2	4	2	4	2	4	2	4	4	3	4	4	2	4	4	4	2	4	2	4	3	3	4	4	4	4
2016-07-19 16:06:03	Centro de salud	Laboral eventual/interino	Tutor	1	De 11 a 15 años	5	1	36	1	2	4	1	6	3	3	3	4	3	3	5	2	4	2	2	4	3	4	3	4	2	3	4	4	3	4	5	3	3	2	3	2	2	4	4	3	3	3	4	2
2016-10-04 16:28:36	Centro de salud	Laboral eventual/interino	Tutor	1	De 11 a 15 años	5	1	38	2	2	4	1	5	2	3	1	2	4	3	3	3	4	5	1	4	4	5	4	4	1	5	4	3	4	5	2	3	2	5	1	5	4	5	4	4	3	5	3	5
2016-10-20 20:29:35	Centro de salud	Laboral eventual/interino	Tutor	1	De 11 a 15 años	5	1	39	2	2	4	1	7	5	4	4	2	3	4	4	4	4	3	3	4	4	3	4	4	2	4	3	4	4	3	3	3	3	4	2	3	3	3	4	4	3	3	3	4
2016-11-04 12:24:53	Centro de salud	Laboral fijo	Tutor	1	De 11 a 15 años	5	1	41	1	2	4	1	5	3	4	4	4	3	2	4	4	3	3	2	4	3	5	3	4	4	4	3	3	3	4	3	4	4	3	2	3	2	4	4	4	2	3	4	3
2016-12-21 10:53:33	DCCU	Laboral fijo	Tutor	1	De 11 a 15 años	5	1	44	2	2	4	1	6	3	4	3	2	4	4	5	5	4	3	2	5	5	5	3	5	2	5	3	4	5	5	1	4	5	4	2	5	1	5	5	5	1	5	4	5
2017-03-21 16:59:54	Urgencias ambulatorias (Atención Primaria)	Laboral fijo	Tutor	1	De 11 a 15 años	5	1	42	1	2	4	1	6	3	4	4	2	4	3	4	4	4	4	3	4	4	4	4	4	2	4	2	4	4	4	1	4	4	4	2	4	4	4	4	4	4	4	4	4
2016-07-19 17:10:42	Centro de salud	Laboral eventual/interino	Tutor	1	De 11 a 15 años	5	1	37	1	1	3	2	8	2	4	1	4	4	3	4	3	4	2	1	5	3	3	4	5	2	4	3	2	3	4	2	2	5	2	1	4	3	4	2	5	2	4	4	5
2016-10-20 15:37:56	Centro de salud	Laboral eventual/interino	Tutor	1	De 11 a 15 años	5	1	36	1	2	3	2	10	3	4	1	4	3	3	4	2	4	2	3	3	3	1	3	4	2	3	4	3	2	4	3	3	3	3	2	2	3	3	3	3	3	3	3	3
2018-02-07 16:55:38	DCCU	Laboral eventual/interino	Colaborador docente	1	De 11 a 15 años	5	2	38	2	2	4	1	7	3	3	3	2	3	5	4	4	3	4	2	4	4	5	3	4	2	4	4	2	2	4	3	3	3	4	2	4	2	4	4	3	4	4	3	3
2016-08-08 01:38:04	Hospital	Laboral fijo	Colaborador docente	1	De 11 a 15 años	5	2	50	1	2	4	1	8	2	4	2	5	3	3	3	3	4	3	5	4	3	4	3	3	2	3	4	3	4	4	3	3	3	4	2	3	3	3	3	3	3	4	5	4
2016-02-19 07:40:32	Centro de salud		Enfermera	2	De 11 a 15 años	5	2	52	1	1	4	1	9	1	2	3	1	4	3	2	5	2	2	3	2	4	3	2	2	2	4	3	2	2	3	3	2	3	3	2	4	2	3	2	3	2	3	3	3
2016-04-18 19:53:14	Centro de salud		Enfermera	2	De 11 a 15 años	5	2	40	2	2	4	1	8	3	3	3	2	3	3	3	4	4	3	4	4	2	5	3	4	3	4	3	3	3	3	2	3	3	3	3	5	3	3	4	3	2	5	4	3
2016-04-18 20:25:28	Centro de salud		Enfermera	2	De 11 a 15 años	5	2	39	2	2	4	1	10	3	5	4	2	3	4	4	5	5	2	2	4	4	5	4	5	4	4	4	4	4	4	2	4	4	4	4	4	3	4	4	4	4	4	4	2
2016-04-19 19:49:08	Centro de salud		Enfermera	2	De 11 a 15 años	5	2	36	1	2	4	1	4	1	4	3	2	3	5	4	3	3	2	4	4	3	3	5	4	3	3	2	3	2	4	3	2	3	4	3	3	4	3	4	4	2	2	3	4
2016-04-20 17:57:05	Centro de salud		Enfermera	2	De 11 a 15 años	5	2	61	2	2	4	1	8	4	3	3	1	4	2	3	4	2	2	1	3	3	2	3	3	3	3	2	3	1	3	3	2	1	3	3	3	1	2	4	5	1	3	3	2
2016-03-12 12:25:34	Centro de salud		Enfermera	2	De 11 a 15 años	5	2	49	1	1	3	2	10	2	3	1	4	3	3	3	5	2	2	1	2	2	1	3	3	2	3	3	3	2	3	3	2	2	3	5	3	2	1	4	4	2	4	2	4
2016-08-04 15:31:40	Centro de salud	De formación (residentes)	Residente de 1er. año	3	De 11 a 15 años	5	2	25	2	2	4	1	7	2	4	4	4	5	2	5	5	4	5	3	3	5	5	4	4	2	5	4	4	3	4	2	3	4	5	1	4	3	5	3	3	3	4	4	5
2016-07-19 22:04:27	Centro de salud	Laboral fijo	Tutor	1	De 11 a 15 años	5	2	43	1	1	4	1	7	1	5	5	2	3	1	5	4	4	5	2	5	3	5	4	4	2	4	5	3	4	4	3	5	2	4	2	3	2	4	4	4	4	3	3	4
2016-09-06 16:43:35	Centro de salud	Laboral fijo	Tutor	1	De 11 a 15 años	5	2	40	2	2	4	1	6	3	4	3	1	4	2	4	5	4	4	4	4	4	5	4	4	2	5	5	4	4	2	2	4	4	4	2	4	4	2	4	2	4	5	5	4
2016-10-03 18:17:05	DCCU	Laboral eventual/interino	Tutor	1	De 11 a 15 años	5	2	45	2	2	4	1	8	2	2	2	1	2	4	3	3	2	3	4	3	2	3	3	3	3	3	3	3	4	3	5	2	3	4	3	2	3	3	2	2	3	3	2	3
2016-10-20 23:32:47	Centro de salud	Laboral eventual/interino	Tutor	1	De 11 a 15 años	5	2	41	2	2	4	1	7	3	2	4	1	2	5	3	5	4	5	1	4	2	5	5	3	2	3	4	4	5	2	3	4	5	4	3	4	3	5	4	2	4	3	4	4
2016-10-25 21:46:11	Centro de salud	Laboral fijo	Tutor	1	De 11 a 15 años	5	2	44	2	2	4	1	7	3	3	3	3	2	3	3	4	4	3	2	4	3	4	4	4	4	4	4	3	3	4	3	4	3	4	2	3	3	3	4	4	3	4	4	2
2016-12-21 16:01:19	Centro de salud	Laboral eventual/interino	Tutor	1	De 11 a 15 años	5	2	37	2	2	4	1	9	4	3	2	3	3	4	2	4	3	3	2	2	4	4	3	3	3	3	3	3	3	3	3	3	3	3	3	3	3	3	3	3	3	4	4	3
2018-02-07 12:48:39	Centro de salud	Laboral eventual/interino	Tutor	1	De 11 a 15 años	5	2	39	1	1	2	3	8	1	4	3	2	2	3	4	3	2	3	3	4	3	3	3	4	2	2	2	3	2	4	4	3	3	4	3	3	2	2	3	3	2	3	2	3
2018-02-07 19:32:27	Centro de salud	Laboral eventual/interino	Colaborador docente	1	De 7 a 10 años	4	1	40	1	2	4	1	8	3	3	3	3	4	4	3	4	3	4	2	3	5	4	4	3	3	4	4	3	4	3	3	3	4	3	3	3	3	4	3	3	3	4	3	3
2016-12-21 22:21:43	Centro de salud	De formación (residentes)	EIR de Enfermería	3	De 7 a 10 años	4	1	31	1	2	4	1	3	3	4	3	4	3	4	4	3	4	2	4	3	3	4	5	2	2	4	3	4	5	3	3	3	3	5	2	3	4	3	5	3	3	4	4	3
2016-02-17 11:07:05	Centro de salud		Enfermera	2	De 7 a 10 años	4	1	49	1	2	4	1	8	1	4	2	2	2	2	3	3	2	2	3	4	2	3	3	4	4	4	2	4	3	3	4	2	2	4	3	3	3	2	2	3	2	3	4	2
2016-02-18 09:08:54	Centro de salud		Enfermera	2	De 7 a 10 años	4	1	42	2	2	4	1	7	5	4	3	2	5	3	5	5	2	4	1	5	5	5	4	5	2	5	2	4	4	5	1	4	4	5	4	5	2	5	5	5	5	5	5	5
2016-02-18 15:34:07	Centro de salud		Enfermera	2	De 7 a 10 años	4	1	46	2	2	4	1	8	4	3	4	3	3	4	3	3	3	3	2	4	3	4	4	4	2	4	2	2	2	4	2	3	4	4	2	4	2	4	2	3	2	3	2	3
2016-04-18 19:22:11	Centro de salud		Enfermera	2	De 7 a 10 años	4	1	40	1	2	4	1	5	4	3	3	4	2	3	3	3	2	3	3	3	3	3	2	4	3	3	3	3	3	3	4	3	2	4	3	4	3	3	4	4	4	3	3	3
2016-04-19 19:31:27	Centro de salud		Enfermera	2	De 7 a 10 años	4	1	40	2	2	4	1	7	2	4	3	3	3	4	4	4	3	3	3	4	3	4	4	4	2	4	4	3	3	4	3	3	3	3	4	4	2	4	4	4	3	4	4	3
2016-04-19 19:38:57	Centro de salud		Enfermera	2	De 7 a 10 años	4	1	55	2	2	4	1	3	5	3	3	2	3	4	4	4	4	3	4	4	3	3	1	4	4	2	2	2	3	4	3	3	3	3	3	3	3	3	3	3	3	3	3	3
2016-02-21 19:46:50	Centro de salud		Enfermera	2	De 7 a 10 años	4	1	54	1	2	3	2	6	3	4	3	4	3	3	4	4	4	3	4	4	4	4	4	4	2	4	4	4	4	4	2	4	4	4	4	4	4	4	5	4	3	4	4	4
2016-08-18 16:15:19	Centro de salud	Estatutario	Tutor	1	De 7 a 10 años	4	1	56	2	2	4	1	4	1	4	3	4	5	4	4	5	4	4	2	4	5	5	2	4	1	5	5	2	3	4	2	5	3	5	1	5	4	4	4	5	3	5	4	4
2016-09-08 11:10:42	Centro de salud	Laboral eventual/interino	Tutor	1	De 7 a 10 años	4	1	35	2	2	4	1	8	2	5	4	4	5	4	4	5	3	5	1	5	5	5	2	5	1	5	5	4	1	5	1	5	5	5	1	5	3	5	5	5	5	5	3	5
2016-10-06 12:47:06	DCCU	Laboral eventual/interino	Colaborador docente	1	De 7 a 10 años	4	2	33	1	2	4	1	6	1	5	2	3	4	2	4	3	3	2	2	3	3	2	3	4	2	3	3	4	3	4	4	3	2	4	2	3	3	2	4	4	2	3	2	4
2017-01-04 13:13:16	Hospital	Laboral eventual/interino	Colaborador docente	1	De 7 a 10 años	4	2	37	2	2	4	1	9	1	4	3	2	3	1	4	3	3	3	4	4	3	3	4	4	1	4	3	3	2	4	3	3	3	4	2	4	2	3	3	3	3	3	4	4
2017-01-18 11:36:41	Otro	Estatutario	Colaborador docente	1	De 7 a 10 años	4	2	45	1	2	4	1	7	1	4	1	4	2	2	4	3	3	3	1	3	3	4	2	4	2	3	4	4	3	2	5	4	4	3	3	4	3	4	3	2	2	2	3	3
2017-03-17 10:32:17	Centro de salud	De formación (residentes)	EIR de Enfermería	3	De 7 a 10 años	4	2	29	2	2	4	1	7	1	3	3	2	2	3	3	3	4	4	2	4	3	5	4	3	2	3	4	3	4	4	3	4	5	4	3	4	5	5	4	4	5	3	5	5
2016-02-18 10:10:15	Centro de salud		Enfermera	2	De 7 a 10 años	4	2	36	1	2	4	1	4	2	2	3	2	3	3	3	5	3	3	3	3	4	3	3	3	3	5	3	3	3	3	2	3	3	4	2	4	2	3	3	2	2	4	3	3
2016-02-18 16:34:49	Centro de salud		Enfermera	2	De 7 a 10 años	4	2	54	2	2	4	1	8	2	5	3	4	4	5	5	5	4	4	5	5	5	5	4	5	1	5	3	5	4	5	3	2	3	5	4	5	4	4	3	3	3	5	4	4
2016-03-17 00:29:52	Centro de salud		Enfermera	2	De 7 a 10 años	4	2	48	2	2	4	1	6	3	4	3	2	3	4	4	4	4	3	4	4	3	5	4	4	2	4	3	4	3	4	3	2	3	4	4	4	2	4	4	4	3	4	4	4
2016-04-20 17:48:20	Centro de salud		Enfermera	2	De 7 a 10 años	4	2	57	2	2	4	1	6	3	5	2	4	3	2	4	4	3	3	1	3	4	4	3	4	4	5	3	3	3	5	2	2	3	5	4	3	1	4	5	5	5	3	4	1
2016-04-20 17:50:22	Centro de salud		Enfermera	2	De 7 a 10 años	4	2	58	2	2	4	1	7	4	3	3	4	3	3	3	2	4	2	4	3	2	4	3	2	2	2	3	3	4	3	3	3	3	4	4	3	2	3	3	3	3	4	3	4
2016-04-20 17:58:50	Centro de salud		Enfermera	2	De 7 a 10 años	4	2	57	2	2	4	1	6	3	4	5	4	4	4	3	4	4	4	3	4	3	5	5	2	4	4	4	2	2	4	3	4	4	5	5	3	2	5	5	5	5	3	4	3
2016-04-20 18:03:46	Centro de salud		Enfermera	2	De 7 a 10 años	4	2	60	1	2	4	1	8	5	4	3	3	3	4	4	3	4	3	3	4	3	4	5	4	4	4	3	4	4	4	3	3	3	5	4	3	3	4	5	4	4	4	4	4
2016-04-20 18:11:57	Centro de salud		Enfermera	2	De 7 a 10 años	4	2	61	1	2	4	1	3	3	4	3	4	4	4	4	5	4	3	4	4	4	4	4	4	1	4	4	4	3	4	1	3	3	4	4	4	4	3	5	3	4	5	4	4
2016-05-10 20:45:17	Centro de salud		Enfermera	2	De 7 a 10 años	4	2	45	2	2	4	1	8	2	4	2	2	3	2	4	4	3	3	2	3	3	3	2	3	3	4	3	2	4	4	2	3	3	3	4	4	2	3	3	3	3	4	3	3
2016-05-16 18:24:08	Centro de salud		Enfermera	2	De 7 a 10 años	4	2	56	1	2	4	1	7	2	4	5	2	4	5	4	4	2	4	4	4	4	5	4	4	4	4	4	4	4	3	2	4	4	4	4	4	2	4	5	2	2	4	4	3
2016-05-16 18:37:04	Centro de salud		Enfermera	2	De 7 a 10 años	4	2	60	2	2	4	1	8	1	5	3	5	2	4	5	4	3	3	3	5	3	4	5	5	1	5	4	4	4	5	3	3	2	4	5	3	4	4	4	5	4	4	5	4
2016-04-18 20:22:53	Centro de salud		Enfermera	2	De 7 a 10 años	4	2	47	1	1	3	2	7	3	4	4	2	3	4	4	4	3	4	4	4	4	4	4	1	2	4	2	3	3	3	2	4	4	4	4	4	3	4	2	3	4	4	4	2
2016-04-20 17:44:19	Centro de salud		Enfermera	2	De 7 a 10 años	4	2	61	1	2	3	2	7	3	4	3	3	3	3	4	4	3	4	1	4	4	5	4	4	3	4	4	4	4	4	1	4	4	5	4	5	3	5	5	4	3	5	5	4
2016-05-19 11:22:13	Centro de salud		Enfermera	2	De 7 a 10 años	4	2	40	1	1	1	4	3	4	4	4	4	4	4	2	4	4	4	4	4	4	5	4	4	4	4	4	4	4	4	1	4	4	5	4	4	2	5	5	4	4	4	5	3
2016-05-10 20:53:06	Centro de salud		Enfermera	2	De 7 a 10 años	4	2	62	1	2	1	4	4	3	3	3	3	2	4	3	3	3	3	3	3	3	4	4	3	4	3	3	4	2	3	4	3	3	4	2	3	2	3	4	2	2	2	3	3
2016-07-23 17:24:23	Centro de salud	Estatutario	Tutor	1	De 7 a 10 años	4	2	35	1	2	4	1	7	3	5	2	2	3	3	5	4	4	3	1	5	4	4	3	5	1	4	5	4	3	5	3	5	5	5	1	4	4	5	5	5	3	4	4	4
2016-07-21 16:22:04	Centro de salud	Laboral fijo	Colaborador docente	1	De 4 a 6 años	3	1	57	2	2	4	1	5	2	3	3	2	2	1	3	4	3	3	1	3	3	4	2	3	3	4	3	2	3	3	3	3	2	4	4	4	3	4	3	2	3	3	4	3
2016-12-27 13:12:56	Hospital	Laboral eventual/interino	EIR de Enfermería	3	De 4 a 6 años	3	1	40	2	2	4	1	9	2	4	5	3	3	5	4	3	3	4	4	4	3	5	5	4	2	4	4	5	4	3	2	4	4	5	2	4	2	5	5	4	4	4	5	5
2016-05-16 18:33:01	Centro de salud		Enfermera	2	De 4 a 6 años	3	1	48	2	2	4	1	7	2	4	3	2	3	2	4	4	3	4	2	4	4	4	2	4	3	4	3	3	3	4	3	3	4	3	4	4	2	4	5	4	3	4	4	4
2016-05-16 18:44:45	Centro de salud		Enfermera	2	De 4 a 6 años	3	1	46	2	2	4	1	2	2	4	3	4	3	1	4	5	4	3	1	4	3	4	2	4	3	3	4	2	3	3	3	2	4	3	3	4	3	4	4	4	4	4	3	3
2016-11-22 11:02:37	Centro de salud	De formación (residentes)	Residente de 4º año	3	De 4 a 6 años	3	1	31	1	2	4	1	9	4	4	3	4	4	3	4	3	4	3	3	4	4	3	3	3	3	3	3	3	3	3	3	3	3	3	3	3	3	4	4	5	3	3	3	3
2016-11-22 11:14:04	Centro de salud	De formación (residentes)	Residente de 4º año	3	De 4 a 6 años	3	1	28	2	1	4	1	6	3	2	2	4	1	3	2	2	2	2	3	2	2	3	4	3	3	2	2	2	2	2	4	1	2	3	4	2	2	4	2	2	2	2	2	3
2016-08-09 12:45:39	Centro de salud	Laboral fijo	Colaborador docente	1	De 4 a 6 años	3	2	46	2	2	4	1	8	4	3	2	3	2	3	3	4	3	2	3	3	4	3	2	3	3	5	3	3	3	3	3	3	3	5	3	4	2	3	4	3	2	4	4	4
2016-05-16 18:39:03	Centro de salud		Enfermera	2	De 4 a 6 años	3	2	48	2	2	4	1	5	2	3	5	2	5	2	4	5	1	5	1	5	5	5	1	5	3	5	4	3	1	4	1	4	5	4	5	5	1	5	2	4	4	5	4	2
2016-05-10 20:47:54	Centro de salud		Enfermera	2	De 4 a 6 años	3	2	43	1	2	3	2	7	4	3	3	3	2	3	3	3	3	3	3	3	3	3	3	3	3	3	3	3	3	3	3	3	3	3	3	3	3	3	4	3	3	3	4	4
2016-12-06 08:43:01	Otro	De formación (residentes)	Residente de 3er. año	3	De 4 a 6 años	3	2	32	2	2	4	1	3	2	4	5	3	3	2	3	4	3	3	3	4	4	4	3	4	1	5	4	3	3	4	3	4	2	5	1	4	3	4	4	3	3	4	3	3
2017-03-17 10:23:46	Centro de salud	De formación (residentes)	Residente de 3er. año	3	De 4 a 6 años	3	2	31	2	2	4	1	8	2	4	4	2	3	5	5	5	5	4	3	5	4	4	4	4	3	5	3	4	3	2	2	2	4	4	1	4	1	4	3	5	3	5	4	5
2016-08-04 20:04:48	Hospital	De formación (residentes)	Residente de 3er. año	3	De 4 a 6 años	3	2	34	1	1	3	2	0	2	5	4	3	2	4	5	3	2	4	4	5	3	3	4	1	3	4	4	4	5	5	3	4	3	4	1	3	3	4	4	5	3	4	3	3
2016-10-07 10:33:35	Centro de salud	De formación (residentes)	Residente de 3er. año	3	De 4 a 6 años	3	2	27	1	1	3	2	5	2	3	3	3	2	2	2	2	2	2	2	2	2	2	1	2	3	2	3	2	3	3	3	3	2	3	4	3	3	2	2	2	2	3	3	3
2016-07-19 17:11:53	Centro de salud	De formación (residentes)	Residente de 4º año	3	De 4 a 6 años	3	2	37	1	2	4	1	8	4	4	1	3	1	1	4	1	5	1	1	3	1	2	1	2	2	1	3	3	2	3	5	3	2	4	4	1	3	1	3	2	2	1	5	3
2016-07-20 11:13:08	Centro de salud	De formación (residentes)	Residente de 4º año	3	De 4 a 6 años	3	2	29	1	2	4	1	8	4	3	3	3	3	4	4	5	5	5	3	4	4	5	5	4	2	5	4	5	3	4	3	2	4	5	1	3	3	4	5	5	1	4	2	4
2016-09-01 11:58:35	Centro de salud	De formación (residentes)	Residente de 4º año	3	De 4 a 6 años	3	2	35	1	1	3	2	8	4	3	2	2	3	3	4	4	5	3	4	4	4	3	4	4	2	4	3	4	3	4	3	3	3	4	3	4	3	3	4	3	2	3	5	4
2018-02-07 18:11:50	Centro de salud	De formación (residentes)	Residente de 4º año	3	De 4 a 6 años	3	2	29	1	1	2	3	8	3	3	3	3	3	3	3	2	3	2	1	2	3	3	3	3	2	2	3	4	3	3	3	3	3	4	4	3	3	3	3	3	3	3	3	3
2016-12-21 10:59:17	DCCU	Laboral eventual/interino	Tutor	1	De 4 a 6 años	3	2	56	2	2	4	1	4	3	3	2	1	3	3	3	3	2	1	2	3	3	3	3	3	3	2	2	2	2	3	3	2	3	4	2	3	2	3	4	3	2	3	3	3
2016-07-19 10:44:08	Hospital	Laboral eventual/interino	Colaborador docente	1	De 1 a 3 años	2	1	38	2	2	4	1	7	3	2	3	4	2	2	3	5	4	2	2	3	3	5	2	4	2	4	5	3	4	4	1	3	1	4	4	4	3	3	3	1	2	5	4	2
2016-07-20 09:30:14	Hospital	Laboral fijo	Colaborador docente	1	De 1 a 3 años	2	1	50	2	2	4	1	7	1	4	2	2	3	1	2	2	5	2	1	2	3	1	1	2	2	2	4	1	3	2	3	3	2	1	5	3	4	1	2	1	4	2	4	4
2016-04-18 19:34:01	Centro de salud		Enfermera	2	De 1 a 3 años	2	1	33	2	2	4	1	3	3	5	3	5	5	2	5	5	5	5	1	5	5	5	1	5	1	5	5	5	1	5	1	1	5	5	5	5	5	5	5	4	1	5	5	1
2017-06-27 11:15:54	Centro de salud	De formación (residentes)	Residente de 1er. año	3	De 1 a 3 años	2	1	29	1	1	2	3	5	5	5	5	1	4	1	5	4	4	5	1	5	4	5	2	5	1	4	4	3	4	5	3	4	4	4	1	4	2	5	5	5	2	4	4	3
2016-08-03 17:32:43	Centro de salud	De formación (residentes)	Residente de 2º año	3	De 1 a 3 años	2	1	28	1	1	4	1	5	1	4	4	3	3	1	4	3	4	4	1	5	3	4	1	5	2	3	2	1	3	5	4	4	4	4	1	4	3	5	1	3	2	2	3	2
2016-10-07 21:31:34	Hospital	De formación (residentes)	Residente de 2º año	3	De 1 a 3 años	2	1	25	2	2	4	1	9	3	3	2	3	2	2	2	3	2	1	2	2	2	3	1	2	3	2	3	2	2	3	3	3	2	2	3	3	4	3	2	2	4	3	2	2
2016-10-21 09:15:18	Centro de salud	De formación (residentes)	Residente de 2º año	3	De 1 a 3 años	2	1	26	1	2	4	1	8	1	4	3	3	3	1	4	3	3	4	1	4	4	4	1	4	2	4	3	2	3	4	3	4	3	2	2	3	2	3	3	3	3	3	3	3
2016-11-21 12:04:20	Centro de salud	De formación (residentes)	Residente de 2º año	3	De 1 a 3 años	2	1	26	2	2	4	1	5	5	2	3	3	1	5	5	1	3	3	1	3	1	1	3	3	3	3	3	4	3	3	2	4	3	3	4	2	2	3	2	3	3	3	3	2
2016-11-21 12:28:21	Centro de salud	De formación (residentes)	Residente de 2º año	3	De 1 a 3 años	2	1	27	2	2	4	1	5	1	3	4	2	2	3	2	3	3	3	1	4	3	3	2	4	2	3	2	1	2	4	3	2	3	1	3	3	2	3	1	2	1	3	3	2
2016-11-21 12:43:36	Hospital	De formación (residentes)	Residente de 2º año	3	De 1 a 3 años	2	1	28	2	2	4	1	5	3	4	5	3	2	1	5	5	4	5	1	5	3	5	1	5	2	5	4	3	5	4	1	4	5	4	2	4	3	5	4	3	3	3	3	3
2017-03-20 09:55:12	Centro de salud	De formación (residentes) MIR	Residente de 2º año	3	De 1 a 3 años	2	1	27	2	2	4	1	7	1	3	4	2	3	5	3	4	2	3	5	2	3	3	3	2	4	3	3	3	3	3	4	4	3	4	4	4	2	3	2	2	4	2	3	2
2017-03-20 12:21:04	Centro de salud	De formación (residentes) EIR	Residente de 2º año	3	De 1 a 3 años	2	1	25	2	2	4	1	3	2	4	3	2	3	4	4	4	3	3	3	4	4	4	3	4	2	4	4	4	4	4	3	4	3	4	2	3	4	3	4	3	4	4	2	4
2016-08-04 14:09:10	Hospital	De formación (residentes)	Residente de 2º año	3	De 1 a 3 años	2	1	27	1	1	3	2	8	3	2	2	3	2	3	3	2	4	2	4	2	3	2	2	4	2	3	3	3	2	3	4	2	1	3	3	3	5	1	2	4	2	3	2	5
2016-07-21 11:28:50	Hospital	De formación (residentes)	Residente de 3er. año	3	De 1 a 3 años	2	1	32	1	1	4	1	1	2	2	3	3	2	3	4	3	4	2	3	3	2	3	3	3	3	4	3	3	4	3	3	3	3	2	3	3	3	3	3	3	3	3	2	3
2016-09-07 00:17:40	Centro de salud	De formación (residentes)	Residente de 3er. año	3	De 1 a 3 años	2	1	29	2	2	4	1	7	1	5	3	2	4	1	5	5	4	4	2	4	4	5	1	4	1	4	4	3	3	4	2	4	4	3	3	4	3	4	2	3	3	4	3	3
2016-10-07 10:18:27	Hospital	De formación (residentes)	Residente de 3er. año	3	De 1 a 3 años	2	1	27	2	2	4	1	2	2	3	5	4	3	1	4	5	4	4	1	4	2	5	3	3	1	4	5	2	3	5	2	4	5	3	2	5	4	5	3	4	4	4	5	2
2016-10-21 09:22:55	Centro de salud	De formación (residentes)	Residente de 3er. año	3	De 1 a 3 años	2	1	27	1	1	4	1	7	2	5	3	3	2	3	5	3	4	3	3	5	2	3	3	5	2	3	4	3	4	3	4	3	3	4	2	3	3	3	4	4	3	3	4	4
2016-11-18 12:46:45	Hospital	De formación (residentes)	Residente de 3er. año	3	De 1 a 3 años	2	1	31	2	2	4	1	4	2	4	1	2	2	2	4	4	4	2	3	4	2	3	2	4	1	5	4	4	4	4	2	4	3	3	2	4	4	3	4	4	3	4	3	4
2016-12-14 17:56:22	Centro de salud	De formación (residentes)	Residente de 3er. año	3	De 1 a 3 años	2	1	27	1	1	4	1	7	3	5	3	3	3	4	5	2	3	4	1	5	2	4	3	5	3	2	3	2	3	4	3	3	3	4	2	3	3	4	4	5	3	3	4	3
2017-06-19 12:02:55	Centro de salud	De formación (residentes)	Residente de 3er. año	3	De 1 a 3 años	2	1	26	1	2	4	1	6	3	3	3	2	3	4	4	4	3	4	1	4	2	4	3	3	3	4	4	4	4	4	4	2	3	4	3	2	3	3	4	3	2	3	2	3
2016-07-19 18:05:04	Centro de salud	De formación (residentes)	Residente de 3er. año	3	De 1 a 3 años	2	1	30	1	2	3	2	6	3	3	4	4	4	3	3	4	3	4	2	4	4	5	4	4	4	4	4	3	4	4	2	4	2	4	3	4	4	5	4	4	4	4	2	3
2016-07-19 10:33:54	Centro de salud	De formación (residentes)	Residente de 4º año	3	De 1 a 3 años	2	1	28	2	2	4	1	2	1	5	4	1	3	1	5	4	2	5	1	5	2	5	2	5	4	5	5	4	2	5	3	1	5	3	3	4	2	5	3	4	4	2	4	3
2016-08-09 20:12:20	Centro de salud	De formación (residentes)	Residente de 4º año	3	De 1 a 3 años	2	1	30	1	2	4	1	8	3	4	3	2	3	5	3	3	2	4	1	4	3	5	4	4	1	4	5	5	5	4	3	5	1	5	3	3	5	3	5	3	4	3	2	3
2016-12-05 18:31:11	Centro de salud	De formación (residentes)	Residente de 4º año	3	De 1 a 3 años	2	1	28	2	2	4	1	6	1	4	4	2	4	1	3	5	1	4	3	4	4	4	2	5	4	5	2	2	2	4	2	4	4	4	2	4	2	5	4	3	3	5	4	2
2017-06-19 17:19:04	Centro de salud	De formación (residentes)	Residente de 4º año	3	De 1 a 3 años	2	1	27	1	2	4	1	7	2	4	3	4	1	2	4	2	3	3	4	3	1	3	2	3	2	2	3	3	3	3	3	2	3	4	2	2	3	3	4	4	2	3	3	3
2016-12-21 13:02:51	Centro de salud	De formación (residentes)	Residente de 4º año	3	De 1 a 3 años	2	1	30	1	2	2	3	10	5	5	1	5	2	5	4	3	4	2	4	4	3	2	4	4	1	4	3	2	4	3	3	3	2	3	2	4	3	3	2	3	3	4	3	4
2016-07-25 17:00:04	Otro	De formación (residentes)	Trabajadora Social	2	De 1 a 3 años	2	1	28	2	2	4	1	8	4	5	2	2	2	5	5	1	4	1	1	5	2	2	2	5	1	2	2	2	1	5	3	2	2	2	1	1	2	2	4	5	2	2	3	2
2016-04-18 20:03:15	Centro de salud		Enfermera	2	De 1 a 3 años	2	2	50	2	2	4	1	8	4	4	2	4	3	4	3	2	4	2	4	2	3	3	5	2	1	3	4	3	3	2	2	2	3	4	3	3	2	3	4	3	3	4	3	3
2016-04-19 19:35:34	Centro de salud		Enfermera	2	De 1 a 3 años	2	2	39	2	2	4	1	2	5	4	3	4	2	3	4	3	4	4	5	4	3	4	4	4	3	4	5	4	4	4	3	3	4	4	4	4	4	4	4	4	4	3	4	3
2016-04-19 19:43:09	Centro de salud		Enfermera	2	De 1 a 3 años	2	2	53	2	2	4	1	2	3	2	2	3	4	3	2	4	3	3	3	2	4	4	3	1	3	4	4	3	3	3	2	3	3	1	3	4	2	2	4	2	3	4	3	4
2016-04-20 17:54:45	Centro de salud		Enfermera	2	De 1 a 3 años	2	2	44	2	2	4	1	6	3	3	4	3	3	1	4	5	4	4	1	3	4	5	3	4	4	4	3	2	3	3	3	2	3	4	4	4	2	4	4	4	2	4	4	3
2016-04-20 18:01:48	Centro de salud		Enfermera	2	De 1 a 3 años	2	2	40	2	2	4	1	7	5	4	4	3	5	5	3	5	4	4	4	3	4	4	5	3	1	5	4	5	3	3	1	3	4	5	3	5	3	5	5	3	3	5	4	4
2016-05-17 23:19:04	Centro de salud	De formación (residentes)	Residente de 1er. año	3	De 1 a 3 años	2	2	25	2	2	4	1	0	1	4	4	2	3	1	4	3	4	4	1	4	3	5	1	4	3	4	3	3	3	4	1	3	4	3	2	4	2	5	4	3	2	5	3	2
2017-03-17 10:53:09	Centro de salud	De formación (residentes)	Residente de 1er. año	3	De 1 a 3 años	2	2	26	2	2	4	1	1	2	3	3	2	4	2	4	4	4	4	1	4	4	5	4	4	3	4	4	3	4	4	2	4	4	4	2	4	2	4	4	4	2	4	4	4
2017-05-29 12:50:30	Centro de salud	De formación (residentes)	Residente de 1er. año	3	De 1 a 3 años	2	2	25	2	2	4	1	0	1	5	3	4	3	1	4	5	4	3	3	5	3	4	3	4	2	4	4	3	3	5	2	3	3	3	2	5	3	3	3	3	2	4	3	3
2017-06-20 18:42:59	Centro de salud	De formación (residentes)	Residente de 1er. año	3	De 1 a 3 años	2	2	26	2	2	4	1	6	2	4	3	2	4	3	4	4	3	3	1	5	4	5	4	4	2	4	3	2	3	4	1	2	3	4	2	5	1	4	3	4	2	4	3	4
2016-05-15 20:54:32	Hospital	De formación (residentes)	Residente de 1er. año	3	De 1 a 3 años	2	2	27	1	2	3	2	8	3	3	2	3	3	3	2	3	4	3	1	3	2	4	2	3	2	4	3	3	3	3	3	2	2	2	3	3	2	3	2	2	2	3	5	3
2016-06-07 19:58:13	Centro de salud	De formación (residentes)	Residente de 2º año	3	De 1 a 3 años	2	2	25	1	2	4	1	8	1	3	4	1	4	1	4	5	4	5	3	5	5	5	4	5	2	5	3	4	3	5	1	1	5	4	3	5	2	5	4	3	1	5	4	3
2016-07-19 11:07:06	Centro de salud	De formación (residentes)	Residente de 2º año	3	De 1 a 3 años	2	2	27	1	1	4	1	5	3	4	3	3	3	3	3	2	3	2	3	3	2	3	3	2	2	3	3	4	3	3	4	3	3	3	3	3	3	3	4	4	3	3	4	4
2016-07-19 18:44:57	Hospital	De formación (residentes)	Residente de 2º año	3	De 1 a 3 años	2	2	28	1	2	4	1	7	2	3	3	3	2	4	4	2	4	3	4	4	2	3	3	4	2	3	4	4	4	4	2	4	3	4	2	3	3	4	4	4	4	3	4	4
2016-07-20 12:49:33	Hospital	De formación (residentes)	Residente de 2º año	3	De 1 a 3 años	2	2	25	2	2	4	1	6	3	2	4	2	1	3	3	4	3	3	3	2	2	4	3	3	2	3	4	4	4	2	3	2	4	4	2	3	3	4	4	3	3	2	5	4
2016-07-20 19:59:31	Centro de salud	De formación (residentes)	Residente de 2º año	3	De 1 a 3 años	2	2	26	2	2	4	1	7	2	2	2	2	4	2	2	1	4	2	2	3	2	2	2	3	2	2	2	2	2	2	4	2	2	2	4	2	2	2	2	2	2	2	4	3
2016-07-20 19:59:31	Centro de salud	De formación (residentes)	Residente de 2º año	3	De 1 a 3 años	2	2	26	2	2	4	1	7	2	2	2	2	4	2	2	1	3	2	2	3	2	2	2	3	2	2	2	2	2	2	4	2	2	2	4	2	2	2	2	2	2	2	3	3
2016-07-22 16:49:47	Hospital	De formación (residentes)	Residente de 2º año	3	De 1 a 3 años	2	2	26	2	2	4	1	8	4	4	4	3	1	1	5	2	4	3	1	4	2	5	4	4	3	3	3	4	3	4	3	3	3	4	2	2	4	4	4	3	2	2	5	4
2016-07-23 12:40:55	Centro de salud	De formación (residentes)	Residente de 2º año	3	De 1 a 3 años	2	2	26	1	2	4	1	7	3	5	3	2	2	3	5	3	4	3	3	5	2	4	3	5	4	3	4	3	2	5	3	2	4	4	2	3	2	3	4	5	3	3	4	4
2016-08-04 13:37:21	Centro de salud	De formación (residentes)	Residente de 2º año	3	De 1 a 3 años	2	2	25	1	2	4	1	7	2	5	2	4	3	4	4	3	4	3	3	5	3	5	4	4	2	4	3	4	3	4	3	4	3	5	2	4	3	3	4	4	3	3	4	4
2016-09-02 16:30:29	Centro de salud	De formación (residentes)	Residente de 2º año	3	De 1 a 3 años	2	2	26	1	2	4	1	0	2	4	2	3	3	1	3	3	3	3	2	3	4	3	2	3	3	4	3	3	3	3	2	2	3	2	4	4	3	3	3	4	3	4	2	3
2016-09-19 12:35:34	Centro de salud	De formación (residentes)	Residente de 2º año	3	De 1 a 3 años	2	2	29	2	2	4	1	7	5	3	2	3	3	4	3	3	3	2	1	3	3	3	4	3	2	3	3	4	3	3	2	2	3	3	4	3	2	3	4	2	4	3	2	3
2016-10-07 12:32:23	Centro de salud	De formación (residentes)	Residente de 2º año	3	De 1 a 3 años	2	2	26	1	2	4	1	8	3	3	2	4	3	3	3	3	3	2	4	2	3	3	2	2	2	3	2	2	2	2	2	2	2	3	4	3	3	2	3	3	3	4	1	4
2016-10-07 13:21:37	Centro de salud	De formación (residentes)	Residente de 2º año	3	De 1 a 3 años	2	2	27	1	1	4	1	7	3	3	3	3	2	3	3	2	3	2	3	3	2	3	3	2	2	3	3	4	3	3	4	3	3	4	3	3	3	3	3	4	3	3	3	3
2016-10-07 13:26:00	Centro de salud	De formación (residentes)	Residente de 2º año	3	De 1 a 3 años	2	2	26	1	1	4	1	8	2	3	3	2	3	2	4	3	2	3	1	4	4	3	2	4	2	4	3	3	3	4	3	2	3	2	2	4	2	3	3	4	2	4	3	3
2016-10-21 09:59:00	Centro de salud	De formación (residentes)	Residente de 2º año	3	De 1 a 3 años	2	2	26	1	1	4	1	3	1	2	3	4	2	1	4	3	4	3	2	3	2	4	1	3	2	3	4	3	4	3	3	3	3	3	2	3	3	3	3	3	3	3	3	3
2016-10-21 12:07:02	Centro de salud	De formación (residentes)	Residente de 2º año	3	De 1 a 3 años	2	2	26	1	2	4	1	7	1	4	3	2	4	3	4	5	4	4	3	4	4	4	3	4	2	4	4	3	4	4	3	3	3	4	2	4	3	3	3	5	3	4	4	3
2016-11-21 10:42:12	Centro de salud	De formación (residentes)	Residente de 2º año	3	De 1 a 3 años	2	2	35	1	1	4	1	8	2	4	1	2	3	2	4	2	3	2	2	4	2	3	3	4	2	3	3	2	3	4	3	2	3	3	3	3	1	3	3	3	1	4	1	3
2016-11-21 11:44:11	Centro de salud	De formación (residentes)	Residente de 2º año	3	De 1 a 3 años	2	2	25	2	2	4	1	8	2	3	3	3	2	3	4	3	3	2	2	3	2	4	5	4	2	2	3	4	4	4	5	3	3	4	4	2	4	3	4	2	3	2	2	4
2016-11-21 11:59:36	Centro de salud	De formación (residentes)	Residente de 2º año	3	De 1 a 3 años	2	2	28	2	2	4	1	7	1	3	3	2	4	1	3	4	3	3	1	3	5	4	1	5	3	4	2	2	3	3	2	2	4	4	3	4	2	4	2	3	3	4	4	3
2016-11-22 09:42:46	Centro de salud	De formación (residentes)	Residente de 2º año	3	De 1 a 3 años	2	2	26	1	1	4	1	5	2	3	3	3	2	2	3	3	3	3	3	3	3	4	2	3	3	3	3	3	3	3	3	3	3	3	3	3	3	4	3	2	2	3	3	3
2016-12-07 11:34:58	Hospital	De formación (residentes)	Residente de 2º año	3	De 1 a 3 años	2	2	26	1	2	4	1	3	3	5	5	3	1	1	4	3	3	5	3	4	1	5	4	4	2	3	3	4	3	4	3	2	5	3	1	2	2	5	4	4	2	2	4	4
2017-01-18 10:13:53	Centro de salud	De formación (residentes)	Residente de 2º año	3	De 1 a 3 años	2	2	26	1	2	4	1	6	3	3	4	4	3	2	3	3	3	4	2	2	4	5	3	2	2	4	4	3	4	2	3	4	4	4	3	3	4	5	5	2	4	3	4	4
2017-03-17 12:50:12	Centro de salud	De formación (residentes)	Residente de 2º año	3	De 1 a 3 años	2	2	27	2	2	4	1	8	3	4	1	3	1	4	4	2	3	2	4	3	1	2	4	3	1	2	5	5	4	3	3	3	3	5	2	4	4	2	5	4	3	4	3	4
2017-03-20 11:23:39	Centro de salud	De formación (residentes) EIR	Residente de 2º año	3	De 1 a 3 años	2	2	28	2	2	4	1	5	3	4	3	3	3	3	3	3	4	4	3	4	4	4	3	4	3	4	4	3	2	4	4	4	4	3	2	4	2	3	3	4	3	2	4	4
2017-03-20 11:41:27	Centro de salud	De formación (residentes) EIR	Residente de 2º año	3	De 1 a 3 años	2	2	27	1	2	4	1	4	3	3	2	2	2	3	2	3	4	2	4	3	3	3	4	3	4	2	3	4	4	3	4	3	2	3	4	2	3	2	3	4	3	3	3	4
2017-03-20 11:57:21	Hospital	De formación (residentes)	Residente de 2º año	3	De 1 a 3 años	2	2	28	1	2	4	1	7	1	4	3	3	3	1	4	4	4	3	1	3	3	4	1	4	2	3	4	3	4	4	3	4	3	4	2	3	3	4	3	4	3	4	4	3
2017-03-20 12:04:06	Hospital	De formación (residentes)	Residente de 2º año	3	De 1 a 3 años	2	2	26	1	1	4	1	7	1	3	2	2	4	4	3	4	2	2	1	3	4	4	3	3	2	4	2	2	2	3	2	2	3	3	5	4	2	3	4	3	1	4	4	4
2017-03-20 12:32:28	Hospital	De formación (residentes) MIR	Residente de 2º año	3	De 1 a 3 años	2	2	26	2	2	4	1	8	3	4	3	3	3	2	3	3	3	3	3	4	3	2	3	3	3	3	2	2	4	4	3	3	3	3	4	4	3	3	3	4	3	3	3	3
2017-03-20 12:47:05	Centro de salud	De formación (residentes) EIR	Residente de 2º año	3	De 1 a 3 años	2	2	32	2	2	4	1	3	1	2	3	4	3	4	3	4	4	3	2	3	3	3	3	2	2	4	3	3	4	3	3	2	3	4	2	4	2	2	4	2	2	4	2	3
2017-06-19 18:14:42	Hospital	De formación (residentes)	Residente de 2º año	3	De 1 a 3 años	2	2	26	1	2	4	1	6	2	4	1	2	2	3	4	3	2	1	2	4	2	1	3	4	2	3	3	3	2	3	4	3	2	4	3	2	3	2	2	2	2	3	2	3
2016-07-31 20:35:45	Hospital	De formación (residentes)	Residente de 2º año	3	De 1 a 3 años	2	2	26	1	1	3	2	7	3	3	3	3	3	3	4	3	1	4	3	3	3	4	4	3	3	4	5	4	3	3	3	4	3	5	3	3	3	4	5	3	2	4	5	3
2016-08-06 11:49:53	Hospital	De formación (residentes)	Residente de 2º año	3	De 1 a 3 años	2	2	26	1	1	3	2	3	3	4	3	2	2	3	4	3	4	3	2	4	2	3	3	3	2	4	3	2	2	4	4	2	3	3	2	3	2	3	2	4	3	3	4	3
2016-09-20 17:05:16	Otro	De formación (residentes)	Residente de 2º año	3	De 1 a 3 años	2	2	26	2	2	3	2	2	3	2	3	2	4	2	4	3	3	4	4	3	4	4	3	3	2	3	4	4	4	3	3	4	4	3	3	3	4	3	3	2	3	3	4	4
2016-10-07 13:52:46	Centro de salud	De formación (residentes)	Residente de 2º año	3	De 1 a 3 años	2	2	33	1	1	3	2	8	1	4	3	2	5	2	4	5	2	4	3	3	4	4	4	4	3	4	2	4	2	4	2	1	3	4	2	4	2	4	4	4	2	4	3	4
2016-11-18 13:18:31	Centro de salud	De formación (residentes)	Residente de 2º año	3	De 1 a 3 años	2	2	26	1	1	3	2	7	4	5	2	4	2	5	4	1	4	2	5	4	2	3	5	3	3	2	1	5	1	4	3	3	4	5	2	2	1	3	4	4	1	2	3	2
2016-11-22 10:01:17	Centro de salud	De formación (residentes)	Residente de 2º año	3	De 1 a 3 años	2	2	27	1	1	3	2	5	3	2	1	3	3	3	3	3	2	2	3	2	3	2	3	2	2	3	2	1	3	2	4	2	2	4	2	2	2	2	4	2	2	2	2	3
2016-07-19 13:43:22	Hospital	De formación (residentes)	Residente de 2º año	3	De 1 a 3 años	2	2	32	1	1	2	3	9	4	4	4	4	3	5	5	4	3	4	4	4	5	4	5	4	3	4	4	5	5	3	2	4	5	5	2	4	4	4	5	4	5	4	4	5
2016-07-26 19:25:54	Centro de salud	De formación (residentes)	Residente de 2º año	3	De 1 a 3 años	2	2	28	1	2	1	4	7	4	4	3	4	3	4	2	3	3	3	2	3	3	4	4	3	3	4	4	4	4	3	2	4	3	4	2	3	3	3	5	5	4	3	5	4
2016-06-07 07:25:05	Hospital	De formación (residentes)	Residente de 3er. año	3	De 1 a 3 años	2	2	26	1	2	4	1	8	4	4	4	4	3	3	4	4	4	3	1	4	4	4	3	4	3	4	4	3	3	4	3	3	3	4	2	3	3	3	3	3	3	3	4	3
2016-07-29 15:21:30	Centro de salud	De formación (residentes)	Residente de 3er. año	3	De 1 a 3 años	2	2	27	1	2	4	1	4	3	3	4	4	3	2	3	4	2	3	3	4	3	5	5	3	4	2	4	5	1	4	3	5	5	4	5	4	3	4	3	2	3	3	3	4
2016-08-04 18:39:16	Hospital	De formación (residentes)	Residente de 3er. año	3	De 1 a 3 años	2	2	27	1	1	4	1	2	1	1	4	2	2	2	3	3	4	4	2	4	2	4	3	4	4	4	2	3	2	2	4	3	4	2	3	2	2	4	3	2	2	2	3	2
2016-08-04 20:56:01	Hospital	De formación (residentes)	Residente de 3er. año	3	De 1 a 3 años	2	2	47	1	2	4	1	5	3	5	2	4	3	5	5	4	3	1	4	4	3	2	5	4	2	3	4	5	5	3	3	4	2	5	2	3	4	1	5	4	4	3	3	5
2016-10-07 12:47:56	Otro	De formación (residentes)	Residente de 3er. año	3	De 1 a 3 años	2	2	30	1	1	4	1	0	1	4	2	2	5	4	4	5	3	5	3	4	5	5	3	5	1	5	4	3	2	5	1	3	3	3	3	5	2	3	4	3	3	5	2	4
2016-11-18 13:05:58	Hospital	De formación (residentes)	Residente de 3er. año	3	De 1 a 3 años	2	2	28	2	2	4	1	8	4	2	3	2	4	5	4	3	3	3	5	2	4	4	5	2	3	4	2	4	3	2	5	2	2	5	2	1	2	3	5	3	2	3	3	5
2016-11-21 11:03:05	Centro de salud	De formación (residentes)	Residente de 3er. año	3	De 1 a 3 años	2	2	24	2	2	4	1	6	1	3	5	1	3	1	4	5	3	3	3	4	4	3	3	3	2	4	4	4	3	4	2	2	4	4	1	4	2	4	4	2	2	4	5	3
2016-11-21 11:23:24	Hospital	De formación (residentes)	Residente de 3er. año	3	De 1 a 3 años	2	2	27	2	2	4	1	5	1	3	3	3	2	1	2	3	3	3	3	3	4	3	2	3	3	2	2	4	2	4	3	3	2	4	4	2	2	4	4	2	2	3	3	3
2016-11-21 13:01:40	Hospital	De formación (residentes)	Residente de 3er. año	3	De 1 a 3 años	2	2	27	1	2	4	1	7	1	4	1	4	3	3	4	3	3	3	1	3	4	4	3	3	1	4	4	3	5	3	3	2	3	4	2	3	4	4	3	5	4	4	2	4
2016-11-22 09:55:00	Centro de salud	De formación (residentes)	Residente de 3er. año	3	De 1 a 3 años	2	2	25	2	2	4	1	5	3	4	5	1	3	3	3	4	4	3	2	4	4	5	4	3	2	5	1	2	3	4	2	4	4	3	3	5	3	4	3	4	3	5	3	3
2016-11-22 10:08:01	Hospital	De formación (residentes)	Residente de 3er. año	3	De 1 a 3 años	2	2	28	2	2	4	1	6	1	3	5	3	3	1	4	4	3	5	1	5	3	5	2	4	4	4	2	1	2	5	3	1	4	4	5	3	3	4	1	2	3	3	4	3
2016-11-22 10:17:47	Hospital	De formación (residentes)	Residente de 3er. año	3	De 1 a 3 años	2	2	27	1	1	4	1	7	3	3	2	3	2	4	3	2	4	2	3	3	3	4	3	4	2	3	3	4	5	3	3	3	2	5	2	2	2	3	4	4	3	3	4	3
2016-07-19 18:11:38	Hospital	De formación (residentes)	Residente de 3er. año	3	De 1 a 3 años	2	2	26	1	2	3	2	6	3	3	4	2	2	2	3	3	3	3	1	4	3	5	3	3	3	3	4	3	3	3	2	4	3	4	3	4	2	4	3	3	3	5	2	4
2016-10-07 13:38:31	Otro	De formación (residentes)	Residente de 3er. año	3	De 1 a 3 años	2	2	27	1	1	3	2	7	1	3	4	3	3	3	4	3	4	4	1	4	4	5	4	4	2	5	5	4	2	3	3	2	4	4	4	4	3	5	2	3	2	5	4	3
2016-12-05 14:51:33	Centro de salud	De formación (residentes)	Residente de 3er. año	3	De 1 a 3 años	2	2	27	1	1	3	2	9	2	4	2	4	4	2	4	3	3	2	2	4	3	4	2	4	2	2	4	4	4	4	4	4	2	4	2	4	2	4	4	4	3	3	2	4
2016-12-05 16:49:52	Hospital	De formación (residentes)	Residente de 3er. año	3	De 1 a 3 años	2	2	27	1	1	3	2	7	2	2	1	2	4	2	3	5	2	2	2	3	5	1	2	3	2	4	2	2	3	3	3	2	1	4	3	3	3	1	3	2	2	3	2	3
2018-02-07 18:42:59	Centro de salud	De formación (residentes)	Residente de 4º año	3	De 1 a 3 años	2	2	48	1	1	4	1	10	4	5	1	3	3	5	5	3	4	1	4	3	3	3	5	3	3	3	5	5	5	3	3	3	1	5	3	3	3	1	5	3	5	3	3	5
2016-06-07 23:03:33	Centro de salud	De formación (residentes)	Residente de 4º año	3	De 1 a 3 años	2	2	27	1	2	4	1	8	2	3	2	3	3	3	3	4	3	2	2	3	3	3	3	3	2	4	4	2	4	3	3	3	3	3	3	4	2	3	2	2	3	4	3	3
2016-07-20 12:12:32	Centro de salud	De formación (residentes)	Residente de 4º año	3	De 1 a 3 años	2	2	29	1	2	4	1	7	2	2	4	3	2	3	3	4	3	3	4	2	2	3	3	3	4	2	3	3	3	3	4	3	3	4	4	2	4	3	4	2	3	2	5	3
2016-07-23 13:20:43	Centro de salud	De formación (residentes)	Residente de 4º año	3	De 1 a 3 años	2	2	29	1	1	4	1	2	2	4	4	3	3	2	4	4	2	3	2	4	3	5	4	4	2	4	3	3	3	4	3	3	4	4	2	3	2	4	3	3	2	3	3	3
2016-08-06 20:21:38	Centro de salud	De formación (residentes)	Residente de 4º año	3	De 1 a 3 años	2	2	28	1	2	4	1	8	2	4	2	2	3	2	3	4	4	1	3	4	3	3	4	4	3	3	1	2	2	3	4	2	2	3	2	3	1	2	4	4	1	2	4	4
2016-08-09 20:59:03	Centro de salud	De formación (residentes)	Residente de 4º año	3	De 1 a 3 años	2	2	28	1	2	4	1	3	2	4	4	4	4	3	4	4	4	4	2	4	3	2	4	4	2	4	4	4	3	4	3	4	4	4	2	4	4	2	5	4	3	4	4	4
2016-11-18 12:52:48	Centro de salud	De formación (residentes)	Residente de 4º año	3	De 1 a 3 años	2	2	28	1	2	4	1	7	3	3	3	4	3	4	4	4	3	3	2	3	3	4	3	3	2	3	3	3	3	4	3	3	2	3	2	2	2	3	4	4	3	4	3	4
2016-11-18 12:58:30	Centro de salud	De formación (residentes)	Residente de 4º año	3	De 1 a 3 años	2	2	27	1	2	4	1	7	2	4	4	4	3	3	4	4	3	4	2	4	4	5	4	4	2	4	4	4	3	4	4	4	4	4	2	4	4	5	4	4	4	3	3	3
2016-11-22 10:57:56	Centro de salud	De formación (residentes)	Residente de 4º año	3	De 1 a 3 años	2	2	31	1	2	4	1	3	3	4	3	3	3	5	4	4	4	5	2	4	4	5	5	4	3	4	2	5	2	4	3	2	4	5	2	3	3	5	5	4	2	3	4	4
2016-11-22 11:22:30	Centro de salud	De formación (residentes)	Residente de 4º año	3	De 1 a 3 años	2	2	25	1	2	4	1	6	1	5	3	3	1	1	4	5	2	3	1	4	3	5	1	5	5	4	1	2	3	4	1	3	4	5	3	4	2	5	3	3	5	5	5	2
2017-03-20 10:07:33	Centro de salud	De formación (residentes) MIR	Residente de 4º año	3	De 1 a 3 años	2	2	29	2	2	4	1	8	3	3	2	2	3	3	4	4	3	2	4	4	3	2	3	4	2	3	3	4	2	3	3	3	2	4	3	4	2	2	4	4	2	4	2	4
2016-05-18 08:10:40	Centro de salud	De formación (residentes)	Residente de 4º año	3	De 1 a 3 años	2	2	27	1	2	3	2	8	1	3	2	1	3	1	2	3	4	3	1	3	4	4	4	3	1	4	5	3	4	3	3	2	3	5	3	4	2	3	3	3	3	4	4	4
2016-07-19 13:29:50	Centro de salud	De formación (residentes)	Residente de 4º año	3	De 1 a 3 años	2	2	29	1	1	2	3	3	3	4	4	4	4	3	4	4	3	4	2	4	5	5	5	5	2	5	5	4	4	4	2	4	5	3	2	4	4	5	4	2	4	4	2	4
2017-01-18 11:20:48	Centro de salud	Laboral fijo	Tutor	1	De 1 a 3 años	2	2	49	1	2	4	1	8	2	4	3	3	3	2	3	4	2	3	1	4	4	4	4	4	2	4	3	3	3	4	2	2	3	3	3	4	2	4	4	4	2	4	3	3
2016-07-19 20:39:15	Hospital	Laboral eventual/interino	Tutor	1	De 1 a 3 años	2	2	34	1	2	3	2	8	2	5	3	2	5	3	4	5	3	2	2	4	4	4	3	4	3	5	4	3	3	4	1	4	3	4	2	4	3	3	3	3	3	5	3	3
2016-04-19 19:52:15	Centro de salud		Enfermera	2	Menos de 1 año	1	1	33	2	2	4	1	0	1	4	2	5	4	5	3	4	3	4	3	4	4	3	1	3	2	4	3	1	2	4	2	4	3	4	3	4	2	3	2	3	3	3	4	3
2016-07-23 18:31:47	Centro de salud	De formación (residentes)	Residente de 1er. año	3	Menos de 1 año	1	1	25	1	2	4	1	8	4	5	2	3	1	3	4	2	4	2	3	4	2	2	2	4	3	2	2	2	2	4	4	2	2	2	3	2	2	2	3	3	2	3	3	3
2016-08-09 14:17:47	Centro de salud	De formación (residentes)	Residente de 1er. año	3	Menos de 1 año	1	1	26	1	2	4	1	7	2	4	2	3	2	2	4	2	5	2	3	4	2	2	2	4	3	2	2	2	3	4	4	3	2	2	2	2	3	2	3	4	2	2	4	3
2016-08-17 17:15:33	Centro de salud	De formación (residentes)	Residente de 1er. año	3	Menos de 1 año	1	1	25	2	2	4	1	7	3	4	5	2	2	2	4	4	4	4	4	4	2	4	4	4	2	3	4	2	3	4	4	3	4	3	3	2	3	4	3	4	3	3	2	3
2016-09-09 19:53:18	Centro de salud	De formación (residentes)	Residente de 1er. año	3	Menos de 1 año	1	1	32	2	2	4	1	9	3	3	3	3	3	4	2	4	4	2	2	3	4	3	4	4	2	4	3	5	3	4	1	1	4	5	2	4	1	4	5	2	3	5	4	3
2016-10-07 12:54:59	Centro de salud	De formación (residentes)	Residente de 1er. año	3	Menos de 1 año	1	1	26	2	2	4	1	7	1	4	3	2	3	2	5	3	2	3	1	4	3	4	3	4	2	4	3	2	3	4	3	2	3	4	2	3	2	3	2	4	2	3	3	3
2016-11-22 10:24:15	Hospital	De formación (residentes)	Residente de 1er. año	3	Menos de 1 año	1	1	25	2	2	4	1	7	5	3	3	3	4	3	3	4	3	4	2	4	4	5	3	3	2	4	2	3	3	4	2	3	3	2	3	2	2	3	4	2	2	4	4	3
2016-11-22 10:38:14	Hospital	De formación (residentes)	Residente de 1er. año	3	Menos de 1 año	1	1	26	2	2	4	1	1	1	4	4	3	2	1	5	5	4	4	1	5	4	5	3	5	2	4	5	3	4	5	3	5	4	2	2	3	4	4	4	4	2	4	2	4
2017-01-21 11:59:52	Hospital	De formación (residentes)	Residente de 1er. año	3	Menos de 1 año	1	1	25	2	2	4	1	2	4	2	3	2	3	4	2	4	3	2	2	2	3	2	3	2	2	3	3	3	4	3	2	3	2	2	4	4	2	3	2	2	2	4	4	3
2017-05-29 12:00:51	Centro de salud	De formación (residentes)	Residente de 1er. año	3	Menos de 1 año	1	1	26	2	2	4	1	3	2	4	2	4	3	4	5	5	4	5	2	4	3	3	2	4	2	5	4	4	3	4	1	3	4	4	2	5	3	4	5	2	3	5	4	3
2017-05-30 10:25:42	Centro de salud	De formación (residentes)	Residente de 1er. año	3	Menos de 1 año	1	1	26	2	2	4	1	6	3	5	2	3	1	3	4	2	4	3	1	4	2	4	3	5	2	4	3	4	4	4	3	3	3	4	2	3	4	4	4	4	2	3	3	4
2017-05-30 11:07:18	Centro de salud	De formación (residentes)	Residente de 1er. año	3	Menos de 1 año	1	1	26	2	2	4	1	7	4	4	2	4	3	4	4	5	4	5	4	3	4	5	5	3	2	5	2	4	3	3	3	4	3	4	2	4	3	3	4	2	4	3	3	4
2017-05-30 11:34:45	Centro de salud	De formación (residentes)	Residente de 1er. año	3	Menos de 1 año	1	1	28	2	2	4	1	10	3	3	4	3	2	3	4	4	4	3	2	3	4	4	2	3	2	4	3	4	4	3	2	3	3	3	3	4	2	3	4	2	3	3	2	3
2017-05-30 12:34:10	Centro de salud	De formación (residentes)	Residente de 1er. año	3	Menos de 1 año	1	1	24	2	2	4	1	0	3	4	5	3	4	2	5	4	4	4	1	5	4	5	3	5	2	5	5	3	4	5	2	4	5	4	2	4	3	5	4	3	4	5	4	3
2017-05-30 12:39:50	Centro de salud	De formación (residentes)	Residente de 1er. año	3	Menos de 1 año	1	1	24	1	2	4	1	5	1	3	2	4	4	4	4	3	3	3	4	4	4	3	4	4	2	5	3	2	5	4	3	4	3	4	2	3	3	2	5	4	2	3	2	5
2017-06-21 16:25:59	Centro de salud	De formación (residentes)	Residente de 1er. año	3	Menos de 1 año	1	1	25	2	2	4	1	6	4	4	4	1	5	2	5	5	5	5	1	5	5	3	3	5	2	4	4	3	2	5	2	3	4	3	2	5	2	4	4	4	4	5	3	4
2017-06-21 20:52:51	Centro de salud	De formación (residentes)	Residente de 1er. año	3	Menos de 1 año	1	1	33	1	2	4	1	6	2	4	2	3	3	2	4	4	2	2	2	4	4	2	2	4	2	3	2	2	4	4	2	3	2	3	2	4	4	2	2	4	2	4	2	4
2017-06-21 22:24:24	Centro de salud	De formación (residentes)	Residente de 1er. año	3	Menos de 1 año	1	1	24	2	2	4	1	7	3	3	2	2	2	3	3	2	3	2	3	3	2	3	3	3	3	3	2	4	3	3	3	2	2	3	3	2	2	3	3	3	3	3	3	3
2017-06-27 11:06:37	Centro de salud	De formación (residentes)	Residente de 1er. año	3	Menos de 1 año	1	1	34	2	2	4	1	6	4	2	3	2	1	2	3	1	2	3	4	3	2	3	3	3	1	3	2	5	1	2	4	4	3	4	3	3	2	2	4	2	1	2	2	3
2017-06-27 17:45:23	Centro de salud	De formación (residentes)	Residente de 1er. año	3	Menos de 1 año	1	1	25	2	1	4	1	3	4	4	4	1	4	4	4	5	3	4	4	4	5	5	4	5	1	5	4	2	3	5	1	4	5	5	3	5	2	5	5	3	3	4	5	4
2017-06-28 01:27:22	Centro de salud	De formación (residentes)	Residente de 1er. año	3	Menos de 1 año	1	1	30	1	2	4	1	4	1	2	3	4	2	2	3	3	3	2	2	3	2	2	2	3	2	3	2	2	3	3	4	2	2	2	3	3	3	2	2	2	2	3	3	3
2016-10-07 11:28:52	Centro de salud	Laboral eventual/interino	Residente de 1er. año	3	Menos de 1 año	1	1	27	1	2	3	2	7	3	3	3	5	1	4	3	3	3	2	3	4	3	3	5	3	1	3	3	3	4	3	4	2	3	4	2	2	3	3	4	3	4	3	3	3
2016-11-22 09:46:02	Otro	De formación (residentes)	Residente de 1er. año	3	Menos de 1 año	1	1	26	1	2	3	2	6	2	4	2	3	4	3	4	4	3	3	3	2	4	4	3	4	2	4	3	3	3	4	3	3	3	4	2	3	2	3	4	3	2	3	2	4
2017-03-17 12:30:21	Hospital	De formación (residentes)	Residente de 1er. año	3	Menos de 1 año	1	1	26	1	2	3	2	4	1	3	4	3	5	4	5	5	4	5	2	5	5	5	3	5	3	5	5	4	4	5	1	4	4	3	2	5	2	5	5	4	2	5	5	3
2017-05-29 12:43:49	Centro de salud	De formación (residentes)	Residente de 1er. año	3	Menos de 1 año	1	1	24	1	1	3	2	0	2	4	2	3	3	2	4	4	3	2	1	4	3	4	3	4	2	4	4	2	3	4	3	3	3	2	2	2	3	3	3	2	3	3	2	4
2017-06-20 13:15:55	Centro de salud	De formación (residentes)	Residente de 1er. año	3	Menos de 1 año	1	1	28	1	2	3	2	0	2	5	4	3	4	2	5	5	4	3	2	5	4	4	3	4	3	4	4	2	3	4	2	3	4	4	2	3	2	4	3	4	2	4	4	3
2016-12-21 13:39:03	Centro de salud	De formación (residentes)	EIR de Enfermería	3	Menos de 1 año	1	2	23	2	2	4	1	7	3	3	2	2	3	2	2	2	2	2	2	2	2	2	3	2	2	4	4	2	2	3	3	3	3	4	3	2	4	2	4	2	2	4	2	4
2016-05-10 20:26:21	Centro de salud		Enfermera	2	Menos de 1 año	1	2	25	1	2	4	1	8	3	4	4	2	4	3	4	4	3	3	3	4	4	4	3	4	2	4	2	4	2	4	2	2	3	4	4	3	2	3	3	4	2	3	3	3
2016-05-10 20:38:16	Centro de salud		Enfermera	2	Menos de 1 año	1	2	54	2	2	4	1	8	2	3	4	3	4	4	4	5	3	3	3	3	4	5	5	2	2	4	3	4	3	4	1	3	5	5	3	5	2	5	5	4	4	5	4	5
2016-07-19 16:37:01	Centro de salud	De formación (residentes)	Jefe de estudios	1	Menos de 1 año	1	2	25	1	1	4	1	7	2	2	3	2	2	2	2	3	4	3	2	2	3	3	2	3	3	3	2	2	2	3	2	2	3	2	4	3	2	3	2	2	2	3	2	2
2016-07-20 14:50:39	Centro de salud	De formación (residentes)	Jefe de estudios	1	Menos de 1 año	1	2	25	2	2	4	1	0	3	4	2	3	3	2	4	4	3	4	3	4	4	4	4	4	2	4	4	3	3	4	2	3	3	4	3	4	3	4	3	4	3	4	2	3
2016-11-21 12:47:23	Hospital	De formación (residentes)	Jefe de estudios	1	Menos de 1 año	1	2	25	1	2	4	1	5	3	3	4	4	4	2	4	5	4	4	2	3	4	4	4	4	2	4	4	4	4	4	3	4	4	4	2	3	2	4	4	4	3	4	4	3
2016-11-21 12:54:22	Hospital	De formación (residentes)	Jefe de estudios	1	Menos de 1 año	1	2	25	1	2	4	1	6	3	4	2	4	1	4	5	3	3	1	1	4	2	2	4	4	2	3	3	3	3	4	3	3	3	4	2	4	2	3	2	2	3	3	4	4
2016-07-19 12:44:06	Centro de salud	De formación (residentes)	Residente de 1er. año	3	Menos de 1 año	1	2	24	1	2	4	1	7	2	4	3	1	3	1	4	3	2	3	1	4	3	5	2	4	2	5	3	3	1	4	2	2	4	4	4	4	1	5	3	2	2	4	4	3
2016-07-19 14:29:10	Centro de salud	De formación (residentes)	Residente de 1er. año	3	Menos de 1 año	1	2	26	2	2	4	1	5	3	2	3	2	4	3	3	4	1	3	2	3	5	5	3	3	2	5	4	4	3	4	1	3	5	3	3	5	3	4	3	2	4	5	5	3
2016-07-19 15:59:39	Centro de salud	De formación (residentes)	Residente de 1er. año	3	Menos de 1 año	1	2	24	2	2	4	1	7	2	4	4	2	4	1	4	3	4	3	2	4	4	5	4	4	2	4	4	5	4	4	3	2	4	4	2	4	4	4	4	5	4	4	3	4
2016-07-19 17:16:31	Centro de salud	De formación (residentes)	Residente de 1er. año	3	Menos de 1 año	1	2	24	1	2	4	1	7	2	3	3	2	3	2	3	4	3	3	2	4	3	4	3	4	2	4	3	4	2	3	4	2	4	4	3	3	3	4	3	3	2	3	3	2
2016-07-20 23:35:30	Centro de salud	De formación (residentes)	Residente de 1er. año	3	Menos de 1 año	1	2	24	2	2	4	1	4	3	3	2	4	4	3	4	4	3	3	3	3	5	3	2	3	2	5	2	3	3	3	1	2	3	5	2	5	1	3	4	2	1	4	1	4
2016-07-26 18:52:55	Centro de salud	De formación (residentes)	Residente de 1er. año	3	Menos de 1 año	1	2	25	2	2	4	1	7	1	3	3	2	4	2	3	3	3	4	1	3	3	4	4	2	3	4	2	4	2	3	4	2	3	4	4	3	2	3	2	2	2	3	4	2
2016-07-28 16:57:54	Centro de salud	De formación (residentes)	Residente de 1er. año	3	Menos de 1 año	1	2	31	2	2	4	1	5	2	3	4	2	3	2	3	4	2	4	2	3	4	4	2	4	2	4	2	3	2	3	3	3	4	3	4	3	2	4	4	4	3	3	5	3
2016-08-02 17:04:12	Centro de salud	De formación (residentes)	Residente de 1er. año	3	Menos de 1 año	1	2	25	2	2	4	1	5	1	4	2	3	2	2	4	2	4	4	2	4	2	3	2	4	1	3	4	2	3	4	3	3	4	3	2	3	3	4	3	4	3	3	4	2
2016-08-03 15:10:13	Centro de salud	De formación (residentes)	Residente de 1er. año	3	Menos de 1 año	1	2	24	1	1	4	1	4	3	5	4	4	3	5	5	4	3	5	3	5	4	5	5	5	2	5	5	5	4	4	2	4	4	5	2	3	4	4	5	5	3	4	5	3
2016-08-04 17:59:42	Centro de salud	De formación (residentes)	Residente de 1er. año	3	Menos de 1 año	1	2	25	2	2	4	1	3	1	2	3	3	4	2	2	4	3	3	1	3	4	3	1	3	2	4	3	1	3	3	2	3	3	1	4	4	3	3	1	1	3	4	4	1
2016-08-06 13:14:08	Centro de salud	De formación (residentes)	Residente de 1er. año	3	Menos de 1 año	1	2	24	2	2	4	1	6	1	2	1	3	4	2	2	3	4	2	1	3	4	3	1	3	2	4	2	3	2	4	3	3	2	3	4	4	3	2	2	2	2	4	3	4
2016-08-20 18:51:58	Centro de salud	De formación (residentes)	Residente de 1er. año	3	Menos de 1 año	1	2	25	1	2	4	1	8	2	4	3	2	4	1	4	4	5	3	3	4	4	4	3	4	2	4	4	3	3	4	2	3	3	4	2	4	2	3	3	4	2	4	5	4
2016-09-19 19:14:42	Centro de salud	De formación (residentes)	Residente de 1er. año	3	Menos de 1 año	1	2	29	2	2	4	1	9	1	2	2	3	3	4	3	4	3	2	2	3	3	2	3	3	2	3	4	2	3	4	4	2	2	2	4	4	4	2	2	2	3	3	4	4
2016-10-07 10:54:58	Centro de salud	De formación (residentes)	Residente de 1er. año	3	Menos de 1 año	1	2	24	1	2	4	1	9	2	3	4	2	4	3	3	4	3	3	2	3	5	4	2	3	3	4	2	3	4	4	1	3	4	3	3	4	2	3	3	3	3	4	3	3
2016-10-07 11:02:56	Centro de salud	De formación (residentes)	Residente de 1er. año	3	Menos de 1 año	1	2	24	2	1	4	1	7	3	3	4	3	3	3	4	4	3	4	3	4	4	4	3	4	2	4	4	3	4	4	3	4	4	4	3	3	3	4	3	3	3	4	4	3
2016-10-07 11:10:22	Centro de salud	De formación (residentes)	Residente de 1er. año	3	Menos de 1 año	1	2	25	1	2	4	1	6	2	3	2	3	3	2	2	3	4	2	3	3	3	3	2	4	2	3	4	2	3	4	3	2	3	2	3	3	3	3	3	3	3	4	3	4
2016-10-07 11:36:31	Centro de salud	De formación (residentes)	Residente de 1er. año	3	Menos de 1 año	1	2	25	1	2	4	1	8	2	3	3	2	2	2	3	3	3	3	2	3	2	4	2	3	2	3	3	4	3	3	3	2	3	3	3	3	3	3	2	2	3	2	3	2
2016-10-07 11:54:03	Centro de salud	De formación (residentes)	Residente de 1er. año	3	Menos de 1 año	1	2	25	1	1	4	1	7	1	5	3	4	3	5	5	3	4	2	3	4	3	4	3	4	1	4	5	5	4	4	3	4	2	5	1	3	3	3	4	3	4	4	2	5
2016-10-07 12:02:47	Centro de salud	De formación (residentes)	Residente de 1er. año	3	Menos de 1 año	1	2	25	1	2	4	1	7	3	4	3	2	4	3	4	4	3	2	4	4	3	3	3	4	2	4	4	4	3	4	2	3	3	4	2	3	2	3	4	4	3	4	3	3
2016-10-07 12:17:38	Centro de salud	De formación (residentes)	Residente de 1er. año	3	Menos de 1 año	1	2	24	2	2	4	1	5	2	4	3	2	2	2	4	3	3	2	2	4	2	2	2	4	2	3	4	3	3	4	3	1	2	4	2	3	2	3	4	2	2	3	4	3
2016-10-07 12:25:09	Centro de salud	De formación (residentes)	Residente de 1er. año	3	Menos de 1 año	1	2	25	1	2	4	1	7	2	3	3	3	3	2	4	4	3	3	3	3	3	4	3	3	2	4	4	4	2	3	3	2	3	4	3	3	2	4	4	3	2	3	3	2
2016-11-17 09:22:03	Centro de salud	De formación (residentes)	Residente de 1er. año	3	Menos de 1 año	1	2	23	1	2	4	1	6	2	4	3	2	3	3	4	3	4	4	3	4	3	4	3	4	4	3	3	3	2	4	3	2	4	4	3	3	2	4	4	3	2	4	3	4
2016-11-17 09:28:41	Hospital	De formación (residentes)	Residente de 1er. año	3	Menos de 1 año	1	2	26	1	2	4	1	6	1	4	4	1	4	2	5	4	3	3	1	5	3	4	2	5	1	4	4	3	4	5	2	4	3	3	1	5	5	4	3	3	4	5	4	3
2016-11-17 09:39:54	Centro de salud	De formación (residentes)	Residente de 1er. año	3	Menos de 1 año	1	2	25	1	2	4	1	4	3	4	2	3	3	3	3	4	3	4	2	3	3	4	2	3	2	4	4	2	3	4	3	4	4	3	3	3	3	4	2	2	2	4	4	3
2016-11-21 12:58:03	Hospital	De formación (residentes)	Residente de 1er. año	3	Menos de 1 año	1	2	26	2	2	4	1	6	1	3	5	2	3	3	4	4	4	5	1	4	4	5	4	4	2	5	4	5	4	4	1	3	5	4	2	4	3	4	3	3	2	5	3	4
2016-12-05 12:58:19	Centro de salud	De formación (residentes)	Residente de 1er. año	3	Menos de 1 año	1	2	25	1	1	4	1	7	3	2	2	3	2	2	3	3	3	2	1	3	3	3	2	3	2	3	3	2	3	4	3	2	3	3	4	3	3	3	2	2	2	3	3	3
2017-03-17 10:15:39	Hospital	De formación (residentes)	Residente de 1er. año	3	Menos de 1 año	1	2	26	2	2	4	1	8	3	3	4	3	3	3	3	4	3	5	1	3	3	5	4	3	1	3	4	4	3	3	3	3	4	4	3	4	2	4	3	2	2	3	3	3
2017-03-17 10:39:02	Hospital	De formación (residentes)	Residente de 1er. año	3	Menos de 1 año	1	2	26	1	1	4	1	7	1	3	4	4	3	3	3	3	3	3	2	3	3	3	3	3	2	4	4	3	4	3	2	2	3	4	4	3	2	3	2	2	2	3	4	4
2017-03-17 11:05:21	Hospital	De formación (residentes)	Residente de 1er. año	3	Menos de 1 año	1	2	25	2	2	4	1	4	2	3	3	2	2	2	3	2	2	4	2	3	2	4	2	3	2	3	3	3	4	3	3	2	4	4	3	4	2	4	4	3	2	3	3	4
2017-03-17 11:18:39	Hospital	De formación (residentes)	Residente de 1er. año	3	Menos de 1 año	1	2	25	1	2	4	1	6	3	4	4	2	3	4	5	3	4	4	3	4	3	3	4	4	3	4	3	3	3	4	2	4	3	5	1	4	3	3	5	4	3	4	5	3
2017-03-17 11:34:26	Hospital	De formación (residentes)	Residente de 1er. año	3	Menos de 1 año	1	2	25	1	1	4	1	6	1	4	4	2	4	3	3	5	3	4	1	4	4	4	1	3	2	5	4	2	3	4	3	4	3	4	2	4	2	3	2	3	2	4	3	3
2017-03-17 12:44:30	Hospital	De formación (residentes)	Residente de 1er. año	3	Menos de 1 año	1	2	25	2	2	4	1	8	1	3	3	2	3	1	3	3	3	3	1	1	3	4	1	3	2	3	3	1	4	3	3	3	3	1	3	3	3	4	1	3	3	3	5	4
2017-03-17 12:58:17	Centro de salud	De formación (residentes)	Residente de 1er. año	3	Menos de 1 año	1	2	26	2	2	4	1	9	4	4	1	3	1	5	5	3	4	2	5	4	1	2	5	4	1	2	4	4	5	4	2	5	2	5	1	2	4	2	5	3	3	3	1	5
2017-05-29 11:29:23	Centro de salud	De formación (residentes)	Residente de 1er. año	3	Menos de 1 año	1	2	24	1	2	4	1	0	2	3	4	3	3	4	3	4	4	5	1	3	4	5	5	3	2	4	4	4	3	3	1	3	5	5	3	4	2	5	5	3	3	3	5	4
2017-05-29 11:34:08	Centro de salud	De formación (residentes)	Residente de 1er. año	3	Menos de 1 año	1	2	27	1	2	4	1	0	4	4	4	3	3	4	4	4	4	4	4	4	4	5	3	3	2	4	2	3	3	4	2	2	3	4	3	4	2	3	3	3	2	3	4	4
2017-05-29 11:44:12	Centro de salud	De formación (residentes)	Residente de 1er. año	3	Menos de 1 año	1	2	25	1	2	4	1	0	1	4	4	4	4	2	4	5	4	4	2	4	3	4	1	4	2	5	4	3	3	5	2	2	2	2	2	4	3	4	3	4	3	4	4	3
2017-05-29 12:07:37	Centro de salud	De formación (residentes)	Residente de 1er. año	3	Menos de 1 año	1	2	25	2	2	4	1	7	3	3	2	2	2	3	2	2	2	2	4	2	2	2	3	2	3	2	2	4	2	2	3	1	2	4	3	3	3	1	3	3	1	2	2	4
2017-05-29 12:11:08	Centro de salud	De formación (residentes)	Residente de 1er. año	3	Menos de 1 año	1	2	25	1	2	4	1	6	2	2	1	2	3	3	4	4	2	2	1	3	3	2	3	2	3	3	1	2	3	3	3	2	2	3	4	3	1	2	4	1	1	4	2	4
2017-05-29 12:15:50	Centro de salud	De formación (residentes)	Residente de 1er. año	3	Menos de 1 año	1	2	25	1	2	4	1	3	1	2	2	3	2	1	2	4	2	3	1	2	3	3	1	3	2	3	3	4	3	3	2	3	3	3	4	4	2	3	2	2	2	3	3	3
2017-05-29 12:19:48	Centro de salud	De formación (residentes)	Residente de 1er. año	3	Menos de 1 año	1	2	26	2	2	4	1	0	3	4	1	3	4	5	5	5	2	1	4	4	4	4	5	4	1	4	4	4	3	3	3	4	1	5	2	3	2	2	4	4	3	3	2	4
2017-05-29 12:23:58	Centro de salud	De formación (residentes)	Residente de 1er. año	3	Menos de 1 año	1	2	25	2	2	4	1	1	3	3	3	4	2	4	2	2	3	3	2	3	2	4	4	3	2	3	4	4	3	3	3	2	3	4	3	3	2	3	4	2	2	3	3	3
2017-05-29 12:28:54	Centro de salud	De formación (residentes)	Residente de 1er. año	3	Menos de 1 año	1	2	24	2	2	4	1	0	2	3	4	2	3	3	4	5	2	5	3	3	4	5	4	4	1	5	3	5	3	4	2	3	5	4	3	5	2	5	4	3	2	3	4	3
2017-05-29 12:33:25	Centro de salud	De formación (residentes)	Residente de 1er. año	3	Menos de 1 año	1	2	25	1	1	4	1	0	3	3	3	3	2	3	3	3	3	3	3	3	3	3	3	3	3	3	3	3	3	3	4	4	3	3	4	3	3	2	3	3	3	3	3	3
2017-05-29 12:37:09	Centro de salud	De formación (residentes)	Residente de 1er. año	3	Menos de 1 año	1	2	24	2	2	4	1	0	4	3	3	2	2	2	3	2	2	3	3	3	3	3	3	3	3	3	3	3	3	3	3	3	4	2	3	3	3	4	3	2	3	4	4	3
2017-05-30 09:50:22	Centro de salud	De formación (residentes)	Residente de 1er. año	3	Menos de 1 año	1	2	24	1	2	4	1	3	2	3	3	2	4	2	4	3	3	3	2	3	3	4	4	4	3	4	3	4	3	3	2	3	4	4	2	4	2	4	4	3	2	4	3	3
2017-05-30 10:02:03	Centro de salud	De formación (residentes)	Residente de 1er. año	3	Menos de 1 año	1	2	26	2	2	4	1	0	2	3	3	3	3	2	3	3	3	3	3	3	3	3	3	3	3	3	3	3	3	3	3	3	3	3	3	3	3	3	3	3	3	3	3	3
2017-05-30 10:55:51	Centro de salud	De formación (residentes)	Residente de 1er. año	3	Menos de 1 año	1	2	25	2	2	4	1	0	1	2	2	2	4	1	4	5	4	3	2	4	5	5	2	5	5	1	4	2	4	5	1	4	4	3	2	4	3	4	4	3	4	5	3	3
2017-05-30 11:26:05	Centro de salud	De formación (residentes)	Residente de 1er. año	3	Menos de 1 año	1	2	25	2	2	4	1	0	1	4	5	2	3	1	4	3	2	4	4	3	3	4	4	4	2	3	3	3	3	4	2	4	3	4	2	3	2	3	4	3	3	3	3	3
2017-06-19 13:07:35	Centro de salud	De formación (residentes)	Residente de 1er. año	3	Menos de 1 año	1	2	42	1	2	4	1	2	4	4	3	3	3	2	4	4	4	4	2	4	2	4	2	4	2	3	4	2	3	4	2	4	4	4	2	3	4	4	2	3	4	3	4	2
2017-06-19 15:04:10	Centro de salud	De formación (residentes)	Residente de 1er. año	3	Menos de 1 año	1	2	28	2	2	4	1	4	3	5	1	2	2	2	5	3	2	1	2	4	2	1	2	5	2	4	2	2	2	4	3	1	3	3	2	3	2	2	4	5	2	3	1	1
2017-06-20 16:15:09	Centro de salud	De formación (residentes)	Residente de 1er. año	3	Menos de 1 año	1	2	25	1	1	4	1	6	2	5	3	3	3	2	4	4	4	4	2	4	4	4	3	4	2	4	4	3	4	4	2	3	3	4	2	4	3	4	3	3	3	3	4	3
2017-06-21 16:50:53	Centro de salud	De formación (residentes)	Residente de 1er. año	3	Menos de 1 año	1	2	25	2	2	4	1	0	1	4	2	4	4	5	4	2	4	2	3	3	2	3	4	3	2	4	3	3	3	4	3	2	3	4	4	4	4	1	5	5	3	4	2	3
2017-06-27 10:59:40	Centro de salud	De formación (residentes)	Residente de 1er. año	3	Menos de 1 año	1	2	26	2	2	4	1	2	1	4	3	3	3	1	4	4	4	3	3	4	3	5	1	4	3	4	4	1	2	4	1	1	4	5	2	3	2	4	2	3	3	3	4	3
2017-06-28 22:44:11	Centro de salud	De formación (residentes)	Residente de 1er. año	3	Menos de 1 año	1	2	24	1	1	4	1	5	4	4	3	2	3	2	4	4	3	3	1	4	3	5	3	4	1	4	3	4	4	5	2	3	4	5	1	4	3	3	4	4	3	4	3	4
2016-09-05 07:26:32	Centro de salud	De formación (residentes)	Residente de 1er. año	3	Menos de 1 año	1	2	28	2	1	3	2	2	2	2	4	3	4	2	3	5	2	4	3	3	4	5	1	4	2	5	5	2	4	4	2	5	4	5	2	3	3	5	4	3	5	5	5	3
2016-10-07 13:04:08	Centro de salud	De formación (residentes)	Residente de 1er. año	3	Menos de 1 año	1	2	24	1	2	3	2	2	1	4	4	2	2	2	4	3	3	4	2	4	2	4	2	4	2	4	2	3	2	4	3	3	4	3	2	3	3	4	3	4	2	3	4	2
2016-11-17 09:45:33	Centro de salud	De formación (residentes)	Residente de 1er. año	3	Menos de 1 año	1	2	28	1	1	3	2	10	3	4	3	2	3	2	4	4	4	3	4	4	3	5	3	4	2	3	5	1	3	4	5	4	3	4	2	3	2	4	4	4	2	4	3	4
2016-11-22 10:46:02	Hospital	De formación (residentes)	Residente de 1er. año	3	Menos de 1 año	1	2	25	1	2	3	2	7	2	4	2	3	2	2	4	3	3	2	3	3	2	2	4	3	2	3	2	2	3	4	3	3	2	3	2	3	2	3	4	4	3	3	2	4
2016-12-05 19:34:40	Centro de salud	De formación (residentes)	Residente de 1er. año	3	Menos de 1 año	1	2	25	1	1	3	2	7	3	4	3	2	4	3	5	5	3	3	4	3	4	4	3	4	3	4	3	3	3	4	1	2	3	4	1	4	1	3	4	4	1	5	3	4
2017-03-17 12:37:07	Hospital	De formación (residentes)	Residente de 1er. año	3	Menos de 1 año	1	2	25	1	2	3	2	5	1	3	3	3	3	4	4	4	3	3	5	3	3	2	3	3	2	3	4	3	4	3	3	4	3	4	2	4	3	3	2	3	3	3	2	4
2017-06-19 22:31:56	Centro de salud	De formación (residentes)	Residente de 1er. año	3	Menos de 1 año	1	2	28	1	1	2	3	6	4	4	2	3	2	2	5	2	3	3	5	5	1	4	4	3	2	1	2	3	2	2	5	2	3	5	5	1	3	4	2	2	5	1	3	2
2017-06-22 18:22:00	Centro de salud	De formación (residentes)	Residente de 1er. año	3	Menos de 1 año	1	2	24	1	2	1	4	2	2	5	3	3	5	4	5	5	4	2	5	5	5	3	5	5	1	5	4	4	4	5	2	3	3	5	1	5	3	3	4	5	3	5	5	5
2016-07-19 15:09:25	Hospital	De formación (residentes)	Residente de 2º año	3	Menos de 1 año	1	2	26	2	2	4	1	8	1	5	3	4	5	1	5	5	2	1	1	5	5	3	5	5	1	5	1	5	4	3	1	1	2	5	1	5	1	3	3	3	1	5	2	5
2016-07-20 10:58:27	Hospital	De formación (residentes)	Residente de 2º año	3	Menos de 1 año	1	2	26	2	2	4	1	7	2	4	4	2	2	2	3	4	3	4	1	4	3	4	3	4	4	4	1	3	2	4	3	2	3	3	3	4	2	3	3	3	3	4	3	3
2016-08-03 13:46:14	Centro de salud	De formación (residentes)	Residente de 2º año	3	Menos de 1 año	1	2	26	2	2	4	1	7	1	5	3	2	3	3	5	5	3	4	2	4	4	3	3	5	2	4	4	3	3	4	2	3	3	4	1	3	2	3	4	4	2	4	3	4
2016-07-19 14:18:30	Hospital	De formación (residentes)	Residente de 2º año	3	Menos de 1 año	1	2	26	1	2	3	2	4	2	4	2	3	4	4	4	3	2	2	4	3	3	2	3	4	3	3	3	3	3	3	3	2	2	4	2	3	3	2	4	3	2	3	2	4
2016-05-15 20:52:26	Hospital	De formación (residentes)	Residente de 2º año	3	Menos de 1 año	1	2	26	1	2	3	2	6	3	4	2	3	3	3	4	4	4	2	4	4	4	3	3	4	2	4	3	3	3	4	3	3	3	4	2	4	3	3	3	3	3	4	4	5
[truncated: 15 more columns]
